# Supplementary material for: Ensemble techniques for detecting profile cloning attacks in online social networks
Source: PeerJ Comput Sci. 2025 Sep 4;11:e3182. doi: 10.7717/peerj-cs.3182 (PMC12453747; doi:10.7717/peerj-cs.3182)
Supplement: Supplemental Information 1 [file peerj-cs-11-3182-s001.py]

import os
import pandas as pd
import numpy as np
import torch
from torch import nn
from tqdm import tqdm
from FlagEmbedding import FlagICLModel
from sklearn.linear_model import LogisticRegression
from sklearn.ensemble import RandomForestClassifier
from xgboost import XGBClassifier
from catboost import CatBoostClassifier
from sklearn.neural_network import MLPClassifier
from sklearn.svm import SVC
from sklearn.model_selection import train_test_split, StratifiedKFold
from sklearn.preprocessing import StandardScaler, LabelEncoder, label_binarize
from sklearn.decomposition import PCA
from sklearn.cluster import KMeans
from sklearn.metrics import (
    accuracy_score, precision_score, recall_score,
    f1_score, classification_report,
    roc_auc_score, roc_curve, auc
)
import nltk
import string
import textstat
from transformers import AutoTokenizer, AutoModelForMaskedLM
import torch.nn.functional as F
import joblib
import logging
import matplotlib.pyplot as plt

# Download NLTK tokenizers if needed
nltk.download('punkt')
nltk.download('averaged_perceptron_tagger')

DATASET_PATH = "LinkedIn-Dataset/LinkedIn_Dataset.pcl"
SAVE_DIR = "LinkedIn-Dataset/"
MODEL_DIR = os.path.join(SAVE_DIR, "models")
EMB_DIR = os.path.join(SAVE_DIR, "embeddings")
RESULTS_DIR = os.path.join(SAVE_DIR, "results")

os.makedirs(SAVE_DIR, exist_ok=True)
os.makedirs(MODEL_DIR, exist_ok=True)
os.makedirs(EMB_DIR, exist_ok=True)
os.makedirs(RESULTS_DIR, exist_ok=True)

LOG_FILE = os.path.join(RESULTS_DIR, "model_training.log")
logging.basicConfig(
    filename=LOG_FILE,
    filemode='w',
    format='%(asctime)s [%(levelname)s] %(message)s',
    level=logging.INFO
)
logger = logging.getLogger(__name__)

device = torch.device('cuda' if torch.cuda.is_available() else 'cpu')
logger.info(f"Using device: {device}")

logger.info("Loading FlagICLModel (BAAI/bge-en-icl)...")
model = FlagICLModel(
    "BAAI/bge-en-icl",
    query_instruction_for_retrieval="Given a LinkedIn profile section, create a semantic embedding.",
    use_fp16=True
)
logger.info("FlagICLModel loaded.")

def extract_text(entry):
    if isinstance(entry, dict):
        return " ".join(str(v) for v in entry.values())
    elif isinstance(entry, str):
        return entry
    else:
        return ""

def tokenize_text(text):
    return nltk.word_tokenize(text)

def compute_stylometric_features(text):
    tokens = tokenize_text(text)
    word_count = len(tokens)
    char_count = len(text)
    avg_word_length = np.mean([len(w) for w in tokens]) if word_count > 0 else 0.0
    unique_words = set(w.lower() for w in tokens if w.isalpha())
    ttr = len(unique_words) / word_count if word_count > 0 else 0.0

    if word_count > 0:
        tags = [t[1] for t in nltk.pos_tag(tokens)]
        pos_diversity = len(set(tags)) / len(tags)
    else:
        pos_diversity = 0.0

    flesch = textstat.flesch_reading_ease(text) if word_count > 0 else 0.0
    punct_count = sum(c in string.punctuation for c in text)
    punct_ratio = punct_count / char_count if char_count > 0 else 0.0
    uppercase_count = sum(c.isupper() for c in text)
    uppercase_ratio = uppercase_count / char_count if char_count > 0 else 0.0
    digit_count = sum(c.isdigit() for c in text)
    digit_ratio = digit_count / char_count if char_count > 0 else 0.0

    return np.array([
        word_count, char_count, avg_word_length, ttr,
        pos_diversity, flesch, punct_ratio,
        uppercase_ratio, digit_ratio
    ])

logger.info("Loading masked LM for perplexity calculation...")
perplexity_tokenizer = AutoTokenizer.from_pretrained("bert-base-uncased")
perplexity_model = AutoModelForMaskedLM.from_pretrained("bert-base-uncased").to(device)
perplexity_model.eval()
logger.info("Masked LM loaded for perplexity.")

def compute_pseudo_perplexity(text, sample_rate_div=50):
    encoded = perplexity_tokenizer(text, return_tensors='pt', truncation=True, max_length=512)
    input_ids = encoded['input_ids'].to(device)
    seq_len = input_ids.shape[1]
    if seq_len <= 2:
        return 0.0
    num_maskable = seq_len - 2
    sample_rate = max(1, num_maskable // sample_rate_div)

    nlls = []
    for i in range(1, seq_len - 1, sample_rate):
        masked = input_ids.clone()
        masked[0, i] = perplexity_tokenizer.mask_token_id
        with torch.no_grad():
            outputs = perplexity_model(masked)
            log_probs = F.log_softmax(outputs.logits, dim=-1)
            token_id = input_ids[0, i]
            nlls.append(-log_probs[0, i, token_id].item())

    return float(np.mean(nlls)) if nlls else 0.0

class AttentionAggregator(nn.Module):
    def __init__(self, embed_dim=768):
        super().__init__()
        self.query = nn.Parameter(torch.randn(embed_dim))

    def forward(self, section_embeddings):
        q = self.query.unsqueeze(0)
        scores = section_embeddings @ q.t()
        weights = torch.softmax(scores.squeeze(1), dim=0)
        return (section_embeddings * weights.unsqueeze(1)).sum(dim=0)

def encode_section(name, texts):
    path = os.path.join(EMB_DIR, f"{name.lower()}_embeddings.npy")
    if os.path.exists(path):
        return np.load(path)
    embs = []
    for i in tqdm(range(0, len(texts), 32), desc=f"Encoding {name}"):
        batch = texts[i:i+32]
        with torch.no_grad():
            out = model.encode_queries(batch)
        embs.extend([np.array(x) for x in out])
    embs = np.array(embs)
    np.save(path, embs)
    return embs

def load_and_preprocess_data(dataset_path):
    logger.info("Loading dataset...")
    df = pd.read_pickle(dataset_path)
    df['About'] = df['About'].apply(extract_text)
    df['Experiences'] = df['Experiences'].apply(extract_text)
    df['Skills'] = df['Skills'].apply(extract_text)

    about = df['About'].fillna(" ").tolist()
    exp   = df['Experiences'].fillna(" ").tolist()
    skills= df['Skills'].fillna(" ").tolist()

    about_emb  = encode_section("About", about)
    exp_emb    = encode_section("Experiences", exp)
    skills_emb = encode_section("Skills", skills)

    agg_path = os.path.join(EMB_DIR, "aggregated_embeddings.npy")
    if os.path.exists(agg_path):
        aggregated = np.load(agg_path)
    else:
        stacked = np.stack([about_emb, exp_emb, skills_emb], axis=0)
        _, N, D = stacked.shape
        agg_net = AttentionAggregator(embed_dim=D).to(device).eval()
        aggregated = []
        for i in tqdm(range(N), desc="Aggregating sections"):
            tensor = torch.tensor(stacked[:, i, :], device=device, dtype=torch.float32)
            with torch.no_grad():
                aggregated.append(agg_net(tensor).cpu().numpy())
        aggregated = np.array(aggregated)
        np.save(agg_path, aggregated)

    styl_path = os.path.join(EMB_DIR, "stylometric_feats.npy")
    perp_path  = os.path.join(EMB_DIR, "perplexities.npy")
    final_path= os.path.join(EMB_DIR, "final_features.npy")

    if os.path.exists(final_path):
        X = np.load(final_path)
        y = df['Label'].astype(int).values
        return X, y

    if os.path.exists(styl_path) and os.path.exists(perp_path):
        styl_feats = np.load(styl_path)
        perps      = np.load(perp_path)
    else:
        texts = (df['About'] + " " + df['Experiences'] + " " + df['Skills']).fillna("").tolist()
        styl_feats = []
        perps = []
        for t in tqdm(texts, desc="Computing stylometric + perplexity"):
            styl_feats.append(compute_stylometric_features(t))
            perps.append(compute_pseudo_perplexity(t))
        styl_feats = np.array(styl_feats)
        perps = np.array(perps).reshape(-1,1)
        np.save(styl_path, styl_feats)
        np.save(perp_path, perps)

    X_inter = np.hstack([aggregated, styl_feats, perps])

    kmeans_path = os.path.join(MODEL_DIR, "kmeans_cluster.joblib")
    if os.path.exists(kmeans_path):
        kmeans = joblib.load(kmeans_path)
    else:
        kmeans = KMeans(n_clusters=10, random_state=42)
        kmeans.fit(X_inter)
        joblib.dump(kmeans, kmeans_path)

    dist = np.min(
        np.linalg.norm(X_inter[:, None, :] - kmeans.cluster_centers_[None,:,:], axis=2),
        axis=1
    ).reshape(-1,1)

    X = np.hstack([X_inter, dist])
    y = df['Label'].astype(int).values
    np.save(final_path, X)
    np.save(os.path.join(EMB_DIR, "labels.npy"), y)

    return X, y

def get_models():
    return {
        "Logistic Regression": LogisticRegression(multi_class='multinomial', max_iter=2000),
        "Random Forest": RandomForestClassifier(),
        "XGBoost": XGBClassifier(eval_metric='mlogloss', use_label_encoder=False),
        "Neural Network": MLPClassifier(max_iter=1000),
        "SVM": SVC(probability=True),
        "CatBoost": CatBoostClassifier(verbose=0)
    }

def train_ensemble(X, y, n_splits=5):
    logger.info("Starting training ensemble with OOF stacking...")
    le = LabelEncoder()
    y_enc = le.fit_transform(y)
    class_names = [f"Class_{c}" for c in le.classes_]

    X_train, X_test, y_train, y_test = train_test_split(
        X, y_enc, test_size=0.2, random_state=42, stratify=y_enc
    )

    scaler = StandardScaler()
    X_train = scaler.fit_transform(X_train)
    X_test  = scaler.transform(X_test)

    pca = PCA(n_components=100)
    X_train_pca = pca.fit_transform(X_train)
    X_test_pca  = pca.transform(X_test)

    num_classes = len(np.unique(y_train))
    y_test_bin = label_binarize(y_test, classes=list(range(num_classes)))

    base_models = get_models()
    names = list(base_models.keys())

    skf = StratifiedKFold(n_splits=n_splits, shuffle=True, random_state=42)
    oof_preds = np.zeros((X_train_pca.shape[0], len(names)*num_classes))
    test_probs_list = []
    model_preds = {}
    model_probs = {}

    # Train base models with OOF stacking
    for mi, name in enumerate(names):
        logger.info(f"Training base model: {name}")
        oof = np.zeros((X_train_pca.shape[0], num_classes))

        for tr_idx, val_idx in skf.split(X_train_pca, y_train):
            X_tr, X_val = X_train_pca[tr_idx], X_train_pca[val_idx]
            y_tr, y_val = y_train[tr_idx], y_train[val_idx]

            if name == "CatBoost":
                m = CatBoostClassifier(verbose=0)
            else:
                m = base_models[name]
            m.fit(X_tr, y_tr)
            preds = m.predict_proba(X_val)
            oof[val_idx] = preds

        oof_preds[:, mi*num_classes:(mi+1)*num_classes] = oof

        # Retrain on full training set
        if name == "CatBoost":
            final_m = CatBoostClassifier(verbose=0)
            final_m.fit(X_train_pca, y_train)
            final_m.save_model(os.path.join(MODEL_DIR, f"{name}.cbm"))
        else:
            final_m = base_models[name]
            final_m.fit(X_train_pca, y_train)
            joblib.dump(final_m, os.path.join(MODEL_DIR, f"{name}.joblib"))

        probs = final_m.predict_proba(X_test_pca)
        preds = np.argmax(probs, axis=1)

        test_probs_list.append(probs)
        model_preds[name] = preds
        model_probs[name] = probs
        logger.info(f"Finished training {name}")

    # Train meta-learner
    logger.info("Training meta-learner on OOF predictions...")
    meta = LogisticRegression(multi_class='multinomial', max_iter=2000)
    meta.fit(oof_preds, y_train)
    joblib.dump(meta, os.path.join(MODEL_DIR, "Meta-Ensemble.joblib"))

    # Evaluate all models
    results = []
    for name in names:
        preds = model_preds[name]
        probs = model_probs[name]

        acc = accuracy_score(y_test, preds)
        prec = precision_score(y_test, preds, average='weighted', zero_division=0)
        rec  = recall_score(y_test, preds, average='weighted', zero_division=0)
        f1   = f1_score(y_test, preds, average='weighted', zero_division=0)

        roc_macro = roc_auc_score(y_test_bin, probs, average='macro', multi_class='ovr')
        roc_micro = roc_auc_score(y_test_bin, probs, average='micro', multi_class='ovr')

        results.append({
            "Model": name,
            "Accuracy": acc,
            "Precision": prec,
            "Recall": rec,
            "F1-Score": f1,
            "ROC-AUC (macro)": roc_macro,
            "ROC-AUC (micro)": roc_micro
        })
        logger.info(f"{name}: Acc={acc:.4f}, F1={f1:.4f}, ROC-AUC macro={roc_macro:.4f}")

    # Meta-ensemble evaluation
    all_test_probs = np.hstack(test_probs_list)
    meta_probs = meta.predict_proba(all_test_probs)
    meta_preds = np.argmax(meta_probs, axis=1)

    acc_m = accuracy_score(y_test, meta_preds)
    prec_m = precision_score(y_test, meta_preds, average='weighted', zero_division=0)
    rec_m  = recall_score(y_test, meta_preds, average='weighted', zero_division=0)
    f1_m   = f1_score(y_test, meta_preds, average='weighted', zero_division=0)

    roc_macro_m = roc_auc_score(y_test_bin, meta_probs, average='macro', multi_class='ovr')
    roc_micro_m = roc_auc_score(y_test_bin, meta_probs, average='micro', multi_class='ovr')

    results.append({
        "Model": "Meta-Ensemble",
        "Accuracy": acc_m,
        "Precision": prec_m,
        "Recall": rec_m,
        "F1-Score": f1_m,
        "ROC-AUC (macro)": roc_macro_m,
        "ROC-AUC (micro)": roc_micro_m
    })
    logger.info(f"Meta-Ensemble: Acc={acc_m:.4f}, F1={f1_m:.4f}, ROC-AUC macro={roc_macro_m:.4f}")

    # Save results
    results_df = pd.DataFrame(results)
    results_df.to_csv(os.path.join(RESULTS_DIR, "model_results_new.csv"), index=False)

    # Optionally plot ROC curves for the meta-ensemble
    fpr = dict(); tpr = dict(); roc_auc = dict()
    for i in range(num_classes):
        fpr[i], tpr[i], _ = roc_curve(y_test_bin[:, i], meta_probs[:, i])
        roc_auc[i] = auc(fpr[i], tpr[i])
    fpr["micro"], tpr["micro"], _ = roc_curve(y_test_bin.ravel(), meta_probs.ravel())
    roc_auc["micro"] = auc(fpr["micro"], tpr["micro"])
    
    plt.figure()
    plt.plot(fpr["micro"], tpr["micro"], label=f'micro-average ROC (area = {roc_auc["micro"]:.2f})')
    for i in range(num_classes):
        plt.plot(fpr[i], tpr[i], label=f'Class {i} (area = {roc_auc[i]:.2f})')
    plt.plot([0, 1], [0, 1], 'k--', lw=2)
    plt.xlabel('False Positive Rate')
    plt.ylabel('True Positive Rate')
    plt.title('Meta-Ensemble ROC Curves')
    plt.legend(loc='lower right')
    plt.savefig(os.path.join(RESULTS_DIR, "meta_roc_curves.png"))
    plt.close()

    logger.info("Training and evaluation complete.")

def main():
    try:
        X, y = load_and_preprocess_data(DATASET_PATH)
        train_ensemble(X, y, n_splits=5)
    except Exception as e:
        logger.error(f"An error occurred: {e}", exc_info=True)
        raise

if __name__ == "__main__":
    main()
