# Supplementary material for: Ensemble techniques for detecting profile cloning attacks in online social networks
Source: PeerJ Comput Sci. 2025 Sep 4;11:e3182. doi: 10.7717/peerj-cs.3182 (PMC12453747; doi:10.7717/peerj-cs.3182)
Supplement: Supplemental Information 2 [file peerj-cs-11-3182-s002.csv]

Intro	Full Name	Workplace	Location	Connections	Photo	Followers	About	Experiences	Number of Experiences	Educations	Number of Educations	Licenses	Number of Licenses	Volunteering	Number of Volunteering	Skills	Number of Skills	Recommendations	Number of Recommendations	Projects	Number of Projects	Publications	Number of Publications	Courses	Number of Courses	Honors	Number of Honors	Scores	Number of Scores	Languages	Number of Languages	Organizations	Number of Organizations	Interests	Number of Interests	Activities	Number of Activities	Label
{'Full Name': 'chenxia (polly) Pei', 'Workplace': 'Jiangsu Junyao mainly offer services to cement,petrochemical, electronic , metallurgy, power generation industry.', 'Location': 'Wuxi, Jiangsu, China', 'Connections': '500+', 'Photo': 'No', 'Followers': '717'}	chenxia (polly) Pei	Jiangsu Junyao mainly offer services to cement,petrochemical, electronic , metallurgy, power generation industry.	Wuxi, Jiangsu, China	500	No	717	Our GMH brick has the proprietary intellectual property right. In the current domestic, it is only the precedent that can replace the imported spinel brick comprehensively being used in transitional zone and the mouth of kiln. The bricks’ advantages:1. 10% weight less than magnesia spinel bricks, means 1T less bricks will be used for 1 meter of cement kiln2. Thermal coefficient of GMH bricks is 2…	{'0': {'Role': 'Sales', 'Workplace': 'Jiangsu Junyao Trading Co.,Ltd', 'Duration': 'May 2017 - Present · 5 yrs 8 mos', 'Workplace Location': 'Wuxi, Jiangsu, China', 'Description': ''}, '1': {'Role': 'sales', 'Workplace': 'ReneSola Ltd.', 'Duration': 'Apr 2014 - Apr 2017 · 3 yrs 1 mo', 'Workplace Location': '', 'Description': 'seller'}}	2	{'0': {'Institute': 'Nanjing Xiaozhuang College', 'Degree': 'Bachelor of Architecture (B.Arch.), Business English', 'Duration': '2009 - 2013', 'Description': ''}}	1	{}	0	{}	0	{'Skill 0': 'Renewable Energy', 'Skill 1': 'Energy', 'Skill 2': 'Business Strategy'}	3	{}	0	{}	0	{}	0	{}	0	{}	0	{}	0	{}	0	{}	0	{'0': {'Interest': 'Trina Solar', 'ID': '696485', 'Category': 'company', 'URL': 'https://www.linkedin.com/company/696485'}, '1': {'Interest': 'ReneSola Ltd.', 'ID': '798310', 'Category': 'company', 'URL': 'https://www.linkedin.com/company/798310'}, '2': {'Interest': 'Refractory Ceramics Division', 'ID': '2601457', 'Category': 'groups', 'URL': 'https://www.linkedin.com/groups/2601457'}, '3': {'Int…	4	{'chenxia-pei-80177594': {'Full Name': 'chenxia Pei', 'Category': 'in', 'URL': 'https://www.linkedin.com/in/chenxia-pei-80177594'}}	1	1
{'Full Name': 'NEHA CHANDOK', 'Workplace': 'Software Analyst', 'Location': 'Noida, Uttar Pradesh, India', 'Connections': '500+', 'Photo': 'No', 'Followers': '1,340'}	NEHA CHANDOK	Software Analyst	Noida, Uttar Pradesh, India	500	No	1340		{'0': {'Role': 'Software Analyst', 'Workplace': 'Techstreet Solutions Private Limited', 'Duration': 'Feb 2014 - Present · 8 yrs 11 mos', 'Workplace Location': 'Noida Area, India', 'Description': ''}}	1	{'0': {'Institute': 'Jaypee University of Information Technology', 'Degree': 'Engineer’s Degree, Computer Engineering', 'Duration': '2009 - 2013', 'Description': ''}}	1	{'0': {'Title': 'Six Sigma (Yellow, Green Lelt)', 'Company': 'iQCG- International Quality Consulting Group', 'Description': ''}}	1	{}	0	{'Skill 0': 'Management', 'Skill 1': 'Microsoft Office', 'Skill 2': 'Microsoft Excel'}	3	{}	0	{}	0	{}	0	{}	0	{}	0	{}	0	{'Language 0': 'Bangla', 'Language 1': 'English', 'Language 2': 'Hindi'}	3	{}	0	{'0': {'Interest': 'Mohamed El-Erian', 'ID': 'mohamedelerian', 'Category': 'in', 'URL': 'https://www.linkedin.com/in/mohamedelerian'}, '1': {'Interest': 'Jim Yong Kim', 'ID': 'jimyongkim', 'Category': 'in', 'URL': 'https://www.linkedin.com/in/jimyongkim'}, '2': {'Interest': 'Etag', 'ID': '2252923', 'Category': 'company', 'URL': 'https://www.linkedin.com/company/2252923'}, '3': {'Interest': 'Marsh…	8	{}	0	1
{'Full Name': 'Mounika Mungamuri', 'Workplace': 'Senior Consultant at Infosys', 'Location': 'Hyderabad, Telangana, India', 'Connections': '7', 'Photo': 'Yes', 'Followers': '7'}	Mounika Mungamuri	Senior Consultant at Infosys	Hyderabad, Telangana, India	7	Yes	7		{'0': {'Role': 'Senior Consultant', 'Workplace': 'Infosys', 'Duration': 'Oct 2014 - Present · 8 yrs 3 mos', 'Workplace Location': 'Hyderabad Area, India', 'Description': ''}, '1': {'Role': 'Consultant', 'Workplace': 'INFOZITE TECHNOLOGIES', 'Duration': 'Mar 2014 - Sep 2014 · 7 mos', 'Workplace Location': 'Hyderabad Area, India', 'Description': ''}}	2	{'0': {'Institute': 'Andra university', 'Degree': "Bachelor's Degree", 'Duration': '2013 - 2014', 'Description': ''}}	1	{}	0	{}	0	{}	0	{}	0	{}	0	{}	0	{}	0	{}	0	{}	0	{}	0	{}	0	{}	0	{}	0	1
{'Full Name': 'Katarina Djuric', 'Workplace': '--', 'Location': 'Belgrade, Serbia', 'Connections': '', 'Photo': 'Yes', 'Followers': '0'}	Katarina Djuric	--	Belgrade, Serbia	0	Yes	0		{'0': {'Role': 'Instructor', 'Workplace': 'GE', 'Duration': '', 'Workplace Location': '', 'Description': ''}}	1	{}	0	{}	0	{}	0	{}	0	{}	0	{}	0	{}	0	{}	0	{}	0	{}	0	{}	0	{}	0	{'0': {'Interest': 'GE', 'ID': '1015', 'Category': 'company', 'URL': 'https://www.linkedin.com/company/1015'}}	1	{}	0	1
{'Full Name': 'Rachel Lally', 'Workplace': '--', 'Location': 'Dublin, County Dublin, Ireland', 'Connections': '61', 'Photo': 'Yes', 'Followers': '61'}	Rachel Lally	--	Dublin, County Dublin, Ireland	61	Yes	61	tictok is is the futer	{'0': {'Role': 'Bartender', 'Workplace': "O'Sullivans Bar", 'Duration': '', 'Workplace Location': '', 'Description': ''}}	1	{}	0	{}	0	{}	0	{}	0	{}	0	{}	0	{}	0	{}	0	{}	0	{'0': {'Test': 'Leaving cert', 'Info': 'Score: 240'}}	1	{}	0	{}	0	{'0': {'Interest': 'Richard Branson', 'ID': 'rbranson', 'Category': 'in', 'URL': 'https://www.linkedin.com/in/rbranson'}, '1': {'Interest': "TU Dublin Students' Union", 'ID': '3096363', 'Category': 'company', 'URL': 'https://www.linkedin.com/company/3096363'}, '2': {'Interest': 'Children’s Health Ireland (CHI)', 'ID': '1297723', 'Category': 'company', 'URL': 'https://www.linkedin.com/company/1297…	3	{'garyltravis': {'Full Name': 'Gary Travis', 'Category': 'in', 'URL': 'https://www.linkedin.com/in/garyltravis'}, 'munrorachel': {'Full Name': 'Rach Munro', 'Category': 'in', 'URL': 'https://www.linkedin.com/in/munrorachel'}, 'ellie-clogher': {'Full Name': 'Ellie Clogher', 'Category': 'in', 'URL': 'https://www.linkedin.com/in/ellie-clogher'}, 'childrens-health-ireland': {'Full Name': 'Children’s …	6	1
{'Full Name': 'Monica Patel', 'Workplace': 'Chief Scientific Recruitment Consultant at Patel Scientific Resources', 'Location': 'Holtsville, New York, United States', 'Connections': '14', 'Photo': 'Yes', 'Followers': '15'}	Monica Patel	Chief Scientific Recruitment Consultant at Patel Scientific Resources	Holtsville, New York, United States	14	Yes	15	I am a Human Resource professional with broad industry experience in all aspects of recruitment to include: Staffing for Direct and Temporary placement, Consulting, Talent Aquisition, and RPO.I recruit and select personnel from Life Sciences, Biotechnology, Healthcare and Pharmaceuticals industries. Our candidates are skilled professionals with a Life Science, Biotechnology, Healthcare education …	{'0': {'Role': 'Chief Scientific Recruitment Consultant', 'Workplace': 'Patel Scientific Resources', 'Duration': 'Apr 1998 - Present · 24 yrs 9 mos', 'Workplace Location': '', 'Description': 'I looked after the technical recruitment throughout United States and managed national key accounts with the Forensic Science Service, Napp Pharmaceuticals and many more pharmaceutical and biotechnology comp…	1	{'0': {'Institute': 'The School of Pharmacy, University of London', 'Degree': 'PhD, Life Sciences', 'Duration': '2000 - 2003', 'Description': ''}, '1': {'Institute': 'The Wharton School', 'Degree': 'MBA, Human Resources', 'Duration': '1999 - 2000', 'Description': ''}}	2	{}	0	{}	0	{}	0	{}	0	{}	0	{}	0	{}	0	{}	0	{}	0	{}	0	{}	0	{'0': {'Interest': 'The Wharton School', 'ID': '5290', 'Category': 'company', 'URL': 'https://www.linkedin.com/company/5290'}, '1': {'Interest': 'The School of Pharmacy, University of London', 'ID': '308840', 'Category': 'company', 'URL': 'https://www.linkedin.com/company/308840'}, '2': {'Interest': 'Computational Chemists', 'ID': '94648', 'Category': 'groups', 'URL': 'https://www.linkedin.com/gr…	6	{}	0	1
{'Full Name': 'Varma Muppidi', 'Workplace': 'THE JESUS NATION', 'Location': 'Canton, Michigan, United States', 'Connections': '500+', 'Photo': 'Yes', 'Followers': '632'}	Varma Muppidi	THE JESUS NATION	Canton, Michigan, United States	500	Yes	632	I help my customers find people with good attitudes and the right skills to build their supply chain. A strong leader experienced in directing key strategic functions in startup to large multi-national firms across a broad range of industries. Planned, implemented and directed programs and processes in performance management, recruiting, employee development, employee retention, resource manageme…	{'0': {'Role': 'Business Development Manager', 'Workplace': 'LogicQue INC · Full-time', 'Duration': 'Apr 2017 - Present · 5 yrs 9 mos', 'Workplace Location': 'Hyderabad, Telangana, India', 'Description': ''}}	1	{}	0	{}	0	{}	0	{}	0	{}	0	{}	0	{}	0	{}	0	{}	0	{}	0	{}	0	{}	0	{'0': {'Interest': 'Talent 2 Employer', 'ID': '80390772', 'Category': 'company', 'URL': 'https://www.linkedin.com/company/80390772'}, '1': {'Interest': 'SBS CORP', 'ID': '2185454', 'Category': 'company', 'URL': 'https://www.linkedin.com/company/2185454'}}	2	{'shravan-chidurala-5716207': {'Full Name': 'Shravan Chidurala', 'Category': 'in', 'URL': 'https://www.linkedin.com/in/shravan-chidurala-5716207'}}	1	1
{'Full Name': 'Vanessa Quijano', 'Workplace': 'Chief Scientific Recruitment Consultant at Vanessa Scientific Resources', 'Location': 'Holtsville, New York, United States', 'Connections': '', 'Photo': 'Yes', 'Followers': '1'}	Vanessa Quijano	Chief Scientific Recruitment Consultant at Vanessa Scientific Resources	Holtsville, New York, United States	0	Yes	1	I am a Human Resource professional with broad industry experience in all aspects of recruitment to include: Staffing for Direct and Temporary placement, Consulting, Talent Aquisition, and RPO.I recruit and select personnel from Life Sciences, Biotechnology, Healthcare and Pharmaceuticals industries. Our candidates are skilled professionals with a Life Science, Biotechnology, Healthcare education …	{'0': {'Role': 'Chief Scientific Recruitment Consultant', 'Workplace': 'Vanessa Scientific Resources', 'Duration': 'Feb 1997 - Present · 25 yrs 11 mos', 'Workplace Location': '', 'Description': 'I looked after the technical recruitment throughout United States and managed national key accounts with the Forensic Science Service, Napp Pharmaceuticals and many more pharmaceutical and biotechnology c…	1	{'0': {'Institute': 'Columbia Business School', 'Degree': 'MBA, Human Resource', 'Duration': '1998 - 2000', 'Description': ''}, '1': {'Institute': 'Albany College of Pharmacy and Health Sciences', 'Degree': 'Phd, Life Sciences', 'Duration': '', 'Description': ''}}	2	{}	0	{}	0	{}	0	{}	0	{}	0	{}	0	{}	0	{}	0	{}	0	{}	0	{}	0	{'0': {'Interest': 'Columbia Business School', 'ID': '2625', 'Category': 'company', 'URL': 'https://www.linkedin.com/company/2625'}, '1': {'Interest': 'Albany College of Pharmacy and Health Sciences', 'ID': '15099643', 'Category': 'company', 'URL': 'https://www.linkedin.com/company/15099643'}, '2': {'Interest': 'Analytical Chemistry - Method Development', 'ID': '2494387', 'Category': 'groups', 'U…	6	{}	0	1
{'Full Name': 'Simryn Grewal', 'Workplace': 'Chief Scientific Recruitment Consultant at Grewal Scientific Resources', 'Location': 'Holtsville, New York, United States', 'Connections': '500+', 'Photo': 'Yes', 'Followers': '2,081'}	Simryn Grewal	Chief Scientific Recruitment Consultant at Grewal Scientific Resources	Holtsville, New York, United States	500	Yes	2081	I am a Human Resource professional with broad industry experience in all aspects of recruitment to include: Staffing for Direct and Temporary placement, Consulting, Talent Aquisition, and RPO.I recruit and select personnel from Life Sciences, Biotechnology, Healthcare and Pharmaceuticals industries. Our candidates are skilled professionals with a Life Science, Biotechnology, Healthcare education …	{'0': {'Role': 'Chief Scientific Recruitment Consultant', 'Workplace': 'Grewal Scientific Resources', 'Duration': 'Jun 1998 - Present · 24 yrs 7 mos', 'Workplace Location': '', 'Description': 'I looked after the technical recruitment throughout United States and managed national key accounts with the Forensic Science Service, Napp Pharmaceuticals and many more pharmaceutical and biotechnology com…	1	{'0': {'Institute': 'Harvard Business School', 'Degree': 'MBA, Human Resource', 'Duration': '2001 - 2003', 'Description': ''}, '1': {'Institute': 'Albany College of Pharmacy and Health Sciences', 'Degree': 'PhD, Life Sciences', 'Duration': '1999 - 2001', 'Description': ''}}	2	{}	0	{}	0	{}	0	{}	0	{}	0	{}	0	{}	0	{}	0	{}	0	{}	0	{}	0	{'0': {'Interest': 'Harvard Business School', 'ID': '4867', 'Category': 'company', 'URL': 'https://www.linkedin.com/company/4867'}, '1': {'Interest': 'Albany College of Pharmacy and Health Sciences', 'ID': '15099643', 'Category': 'company', 'URL': 'https://www.linkedin.com/company/15099643'}, '2': {'Interest': 'LIMS People Network- Labware / ELN/Empower / QAQC Validation / LabVantage / StarLIMS /…	6	{}	0	1
{'Full Name': 'Sharon Schneider', 'Workplace': 'Chief Scientific Recruitment Consultant at Schneider Scientific Resources', 'Location': 'Holtsville, New York, United States', 'Connections': '', 'Photo': 'Yes', 'Followers': '1'}	Sharon Schneider	Chief Scientific Recruitment Consultant at Schneider Scientific Resources	Holtsville, New York, United States	0	Yes	1	I am a Human Resource professional with broad industry experience in all aspects of recruitment to include: Staffing for Direct and Temporary placement, Consulting, Talent Aquisition, and RPO.I recruit and select personnel from Life Sciences, Biotechnology, Healthcare and Pharmaceuticals industries. Our candidates are skilled professionals with a Life Science, Biotechnology, Healthcare education …	{'0': {'Role': 'Chief Scientific Recruitment Consultant', 'Workplace': 'Schneider Scientific Resources', 'Duration': 'May 1997 - Present · 25 yrs 8 mos', 'Workplace Location': '', 'Description': 'I looked after the technical recruitment throughout United States and managed national key accounts with the Forensic Science Service, Napp Pharmaceuticals and many more pharmaceutical and biotechnology …	1	{'0': {'Institute': 'University of Health Sciences and Pharmacy in St. Louis', 'Degree': 'PhD, Life Sciences', 'Duration': '2004 - 2006', 'Description': ''}, '1': {'Institute': 'Harvard Business School', 'Degree': 'MBA, Human Resource', 'Duration': '1999 - 2001', 'Description': ''}}	2	{}	0	{}	0	{}	0	{}	0	{}	0	{}	0	{}	0	{}	0	{}	0	{}	0	{}	0	{'0': {'Interest': 'Harvard Business School', 'ID': '4867', 'Category': 'company', 'URL': 'https://www.linkedin.com/company/4867'}, '1': {'Interest': 'University of Health Sciences and Pharmacy in St. Louis', 'ID': '1105781', 'Category': 'company', 'URL': 'https://www.linkedin.com/company/1105781'}, '2': {'Interest': 'Chemist too young to be retired', 'ID': '2620642', 'Category': 'groups', 'URL':…	6	{}	0	1
{'Full Name': 'Scott Weiner', 'Workplace': 'Owner of The Ainsworth Group', 'Location': 'New York City Metropolitan Area', 'Connections': '2', 'Photo': 'No', 'Followers': '5'}	Scott Weiner	Owner of The Ainsworth Group	New York City Metropolitan Area	2	No	5	Real Estate and Sports Complex Developer. www.ainsworthgroup.com	{'0': {'Role': 'Owner', 'Workplace': 'The Ainsworth Group', 'Duration': 'Jan 2005 - Present · 18 yrs', 'Workplace Location': 'NYC, OH & Indiana', 'Description': 'Real Estate and Sports Complex Developer www.ainsworthgroup.com'}}	1	{}	0	{}	0	{}	0	{}	0	{}	0	{}	0	{}	0	{}	0	{}	0	{}	0	{}	0	{}	0	{}	0	{'industrioushq': {'Full Name': 'Industrious', 'Category': 'company', 'URL': 'https://www.linkedin.com/company/industrioushq'}}	1	1
{'Full Name': 'Sandra C. Fogg', 'Workplace': 'Human Resources professional at Human Resources', 'Location': 'Dallas, Texas, United States', 'Connections': '', 'Photo': 'Yes', 'Followers': '1'}	Sandra C. Fogg	Human Resources professional at Human Resources	Dallas, Texas, United States	0	Yes	1	* Conceptualized and initiated successful $75M acquisition* Secured at-risk client relationships = $10M total; increased revenues $3M* Successful mergers/acquisitions and leading change using a highly collaborative and inclusive leadership style. * Specialist in transforming HR in fast-paced, high-growth, global organizations.*Seasoned, versatile human resources leader with a passion for building…	{'0': {'Role': 'Human Resources professional', 'Workplace': 'Human Resources', 'Duration': '', 'Workplace Location': '', 'Description': ''}, '1': {'Role': 'Director, Resource Management & Human Resources', 'Workplace': 'Accounting Management Solutions, Inc.', 'Duration': 'Jan 2014 - Present · 9 yrs', 'Workplace Location': '', 'Description': ''}, '2': {'Role': 'Strategic HR Business Consultant', '…	5	{'0': {'Institute': 'Boston University', 'Degree': '', 'Duration': '', 'Description': 'Grade: M.Ed., Secondary/Post-Secondary Education'}, '1': {'Institute': 'Georgia State University', 'Degree': '', 'Duration': '', 'Description': 'Grade: B.S., Business/Education'}}	2	{}	0	{}	0	{'Skill 0': 'Talent Management', 'Skill 1': 'Employee Engagement', 'Skill 2': 'Employee Relations'}	3	{}	0	{}	0	{}	0	{}	0	{}	0	{}	0	{}	0	{}	0	{'0': {'Interest': 'Lou Adler', 'ID': 'louadler', 'Category': 'in', 'URL': 'https://www.linkedin.com/in/louadler'}, '1': {'Interest': 'The Christopher Group, Agile HR Business Solutions', 'ID': '71047', 'Category': 'company', 'URL': 'https://www.linkedin.com/company/71047'}, '2': {'Interest': 'Jobinfo', 'ID': '39117', 'Category': 'company', 'URL': 'https://www.linkedin.com/company/39117'}}	3	{}	0	1
{'Full Name': 'Rebecca Yonker', 'Workplace': 'Chief Scientific Recruitment Consultant at Rebecca Scientific Resources', 'Location': 'Holtsville, New York, United States', 'Connections': '100', 'Photo': 'Yes', 'Followers': '100'}	Rebecca Yonker	Chief Scientific Recruitment Consultant at Rebecca Scientific Resources	Holtsville, New York, United States	100	Yes	100	I am a Human Resource professional with broad industry experience in all aspects of recruitment to include: Staffing for Direct and Temporary placement, Consulting, Talent Aquisition, and RPO. I recruit and select personnel from Life Sciences, Biotechnology, Healthcare and Pharmaceuticals industries. Our candidates are skilled professionals with a Life Science, Biotechnology, Healthcare education…	{'0': {'Role': 'Chief Scientific Recruitment Consultant', 'Workplace': 'Rebecca Scientific Resources', 'Duration': 'Jan 1999 - Present · 24 yrs', 'Workplace Location': '', 'Description': 'I looked after the technical recruitment throughout United States and managed national key accounts with the Forensic Science Service, Napp Pharmaceuticals and many more pharmaceutical and biotechnology companie…	1	{'0': {'Institute': 'Harvard Business School', 'Degree': 'MBA, Human Resources', 'Duration': '2001 - 2003', 'Description': ''}, '1': {'Institute': 'The School of Pharmacy, University of London', 'Degree': 'PhD, Life Sciences', 'Duration': '1997 - 2000', 'Description': ''}}	2	{}	0	{}	0	{}	0	{}	0	{}	0	{}	0	{}	0	{}	0	{}	0	{}	0	{}	0	{'0': {'Interest': 'Harvard Business School', 'ID': '4867', 'Category': 'company', 'URL': 'https://www.linkedin.com/company/4867'}, '1': {'Interest': 'The School of Pharmacy, University of London', 'ID': '308840', 'Category': 'company', 'URL': 'https://www.linkedin.com/company/308840'}, '2': {'Interest': 'The Rehab Lab', 'ID': '1864567', 'Category': 'groups', 'URL': 'https://www.linkedin.com/grou…	6	{}	0	1
{'Full Name': 'Pamela May', 'Workplace': 'Chief Scientific Recruitment Consultant at Pamela Scientific Resources', 'Location': 'Holtsville, New York, United States', 'Connections': '43', 'Photo': 'Yes', 'Followers': '44'}	Pamela May	Chief Scientific Recruitment Consultant at Pamela Scientific Resources	Holtsville, New York, United States	43	Yes	44	I am a Human Resource professional with broad industry experience in all aspects of recruitment to include: Staffing for Direct and Temporary placement, Consulting, Talent Aquisition, and RPO. I recruit and select personnel from Life Sciences, Biotechnology, Healthcare and Pharmaceuticals industries. Our candidates are skilled professionals with a Life Science, Biotechnology, Healthcare education…	{'0': {'Role': 'Chief Scientific Recruitment Consultant', 'Workplace': 'Pamela Scientific Resources', 'Duration': 'Nov 1998 - Present · 24 yrs 2 mos', 'Workplace Location': '', 'Description': 'I looked after the technical recruitment throughout United States and managed national key accounts with the Forensic Science Service, Napp Pharmaceuticals and many more pharmaceutical and biotechnology com…	1	{'0': {'Institute': 'Harvard Business School', 'Degree': 'MBA, Human Resources', 'Duration': '2001 - 2003', 'Description': ''}, '1': {'Institute': 'Nevada College of Pharmacy', 'Degree': 'PhD, Life Sciences', 'Duration': '1998 - 2000', 'Description': ''}}	2	{}	0	{}	0	{}	0	{}	0	{}	0	{}	0	{}	0	{}	0	{}	0	{}	0	{}	0	{'0': {'Interest': 'Harvard Business School', 'ID': '4867', 'Category': 'company', 'URL': 'https://www.linkedin.com/company/4867'}, '1': {'Interest': 'Nevada College of Pharmacy', 'ID': '15101307', 'Category': 'company', 'URL': 'https://www.linkedin.com/company/15101307'}, '2': {'Interest': 'Pharma SFE', 'ID': '84241', 'Category': 'groups', 'URL': 'https://www.linkedin.com/groups/84241'}, '3': {'…	6	{}	0	1
{'Full Name': 'Meryl Allison', 'Workplace': 'Chief Scientific Recruitment Consultant at Allison Scientific Resources', 'Location': 'Holtsville, New York, United States', 'Connections': '50', 'Photo': 'Yes', 'Followers': '50'}	Meryl Allison	Chief Scientific Recruitment Consultant at Allison Scientific Resources	Holtsville, New York, United States	50	Yes	50	I am a Human Resource professional with broad industry experience in all aspects of recruitment to include: Staffing for Direct and Temporary placement, Consulting, Talent Aquisition, and RPO. I recruit and select personnel from Life Sciences, Biotechnology, Healthcare and Pharmaceuticals industries. Our candidates are skilled professionals with a Life Science, Biotechnology, Healthcare education…	{'0': {'Role': 'Chief Scientific Recruitment Consultant', 'Workplace': 'Allison Scientific Resources', 'Duration': 'Sep 1997 - Present · 25 yrs 4 mos', 'Workplace Location': '', 'Description': 'I looked after the technical recruitment throughout United States and managed national key accounts with the Forensic Science Service, Napp Pharmaceuticals and many more pharmaceutical and biotechnology co…	1	{'0': {'Institute': 'Harvard Business School', 'Degree': 'MBA, Human Resources', 'Duration': '2001 - 2003', 'Description': ''}, '1': {'Institute': 'Massachusetts College of Pharmacy and Health Sciences', 'Degree': 'PhD, Life Sciences', 'Duration': '1997 - 2000', 'Description': ''}}	2	{}	0	{}	0	{}	0	{}	0	{}	0	{}	0	{}	0	{}	0	{}	0	{}	0	{}	0	{'0': {'Interest': 'Harvard Business School', 'ID': '4867', 'Category': 'company', 'URL': 'https://www.linkedin.com/company/4867'}, '1': {'Interest': 'Massachusetts College of Pharmacy and Health Sciences', 'ID': '15100301', 'Category': 'company', 'URL': 'https://www.linkedin.com/company/15100301'}, '2': {'Interest': 'Pharmaceutical Lab Automations User Group', 'ID': '111515', 'Category': 'groups…	6	{}	0	1
{'Full Name': 'maria etor', 'Workplace': 'Registered Nurse at Paggi Engineering, Lawrence J. Paggi PE,PC', 'Location': 'New Rochelle, New York, United States', 'Connections': '', 'Photo': 'No', 'Followers': '0'}	maria etor	Registered Nurse at Paggi Engineering, Lawrence J. Paggi PE,PC	New Rochelle, New York, United States	0	No	0		{'0': {'Role': 'Registered Nurse', 'Workplace': 'Paggi Engineering, Lawrence J. Paggi PE,PC', 'Duration': '', 'Workplace Location': '', 'Description': ''}}	1	{}	0	{}	0	{}	0	{}	0	{}	0	{}	0	{}	0	{}	0	{}	0	{}	0	{}	0	{}	0	{'0': {'Interest': 'Paggi Engineering, Lawrence J. Paggi PE,PC', 'ID': '2495658', 'Category': 'company', 'URL': 'https://www.linkedin.com/company/2495658'}}	1	{}	0	1
{'Full Name': 'Lorraine Hollingsworth', 'Workplace': 'Hazardous Materials Removal Workers at Softball Group', 'Location': 'Charlotte, North Carolina, United States', 'Connections': '249', 'Photo': 'Yes', 'Followers': '259'}	Lorraine Hollingsworth	Hazardous Materials Removal Workers at Softball Group	Charlotte, North Carolina, United States	249	Yes	259	asbestos abatement projects under a certified site supervisor who is supervising the project for a licensed asbestosSpecialties: asbestos abatement projects under a certified site supervisor who is supervising the project for a licensed asbestos	{'0': {'Role': 'Asbestos abatement worker', 'Workplace': 'Softball Group', 'Duration': '', 'Workplace Location': '', 'Description': ''}, '1': {'Workplace': 'Softball Group', 'Role': 'Hazardous Materials Removal Workers', 'Duration': 'Mar 2011 - Present · 11 yrs 10 mos', 'Workplace Location': '', 'Description': ''}, '2': {'Workplace': 'Softball Group', 'Role': 'Asbestos abatement worker', 'Duratio…	3	{'0': {'Institute': 'Stanford University', 'Degree': 'engineering', 'Duration': '2005 - 2009', 'Description': ''}}	1	{}	0	{}	0	{}	0	{}	0	{}	0	{}	0	{}	0	{}	0	{}	0	{}	0	{}	0	{'0': {'Interest': 'Stanford University', 'ID': '1792', 'Category': 'company', 'URL': 'https://www.linkedin.com/company/1792'}, '1': {'Interest': 'Stanford University', 'ID': '1792', 'Category': 'school', 'URL': 'https://www.linkedin.com/school/1792'}}	2	{}	0	1
{'Full Name': 'Larry Willeam', 'Workplace': 'Contractor', 'Location': 'Young America, Minnesota, United States', 'Connections': '', 'Photo': 'No', 'Followers': '0'}	Larry Willeam	Contractor	Young America, Minnesota, United States	0	No	0		{'0': {'Role': 'Contractor', 'Workplace': '', 'Duration': 'May 1980 - Present · 42 yrs 8 mos', 'Workplace Location': '', 'Description': ''}, '1': {'Role': 'Contractor', 'Workplace': 'Australian Waste Oil Refineries', 'Duration': 'Jan 1993 - Dec 1997 · 5 yrs', 'Workplace Location': '', 'Description': ''}, '2': {'Role': 'Contractor', 'Workplace': 'Fal Oil UK', 'Duration': 'Jun 1988 - Jan 1990 · 1 y…	3	{'0': {'Institute': 'Egipt', 'Degree': 'Bachelor of Science (BSc), Engineering', 'Duration': '', 'Description': ''}}	1	{}	0	{}	0	{'Skill 0': 'Engineering'}	1	{}	0	{}	0	{}	0	{}	0	{}	0	{}	0	{}	0	{}	0	{}	0	{}	0	1
{'Full Name': 'Kristin Ventura', 'Workplace': 'Chief Scientific Recruitment Consultant at Ventura Scientific Resources', 'Location': 'Holtsville, New York, United States', 'Connections': '', 'Photo': 'Yes', 'Followers': '0'}	Kristin Ventura	Chief Scientific Recruitment Consultant at Ventura Scientific Resources	Holtsville, New York, United States	0	Yes	0	I am a Human Resource professional with broad industry experience in all aspects of recruitment to include: Staffing for Direct and Temporary placement, Consulting, Talent Aquisition, and RPO.I recruit and select personnel from Life Sciences, Biotechnology, Healthcare and Pharmaceuticals industries. Our candidates are skilled professionals with a Life Science, Biotechnology, Healthcare education …	{'0': {'Role': 'Chief Scientific Recruitment Consultant', 'Workplace': 'Ventura Scientific Resources', 'Duration': 'Dec 1998 - Present · 24 yrs 1 mo', 'Workplace Location': '', 'Description': 'I looked after the technical recruitment throughout United States and managed national key accounts with the Forensic Science Service, Napp Pharmaceuticals and many more pharmaceutical and biotechnology com…	1	{'0': {'Institute': 'Massachusetts College of Pharmacy and Health Sciences', 'Degree': 'PhD, Life Sciences', 'Duration': '2003 - 2005', 'Description': ''}, '1': {'Institute': 'Harvard Business School', 'Degree': 'MBA, Human Resources', 'Duration': '1999 - 2001', 'Description': ''}}	2	{}	0	{}	0	{}	0	{}	0	{}	0	{}	0	{}	0	{}	0	{}	0	{}	0	{}	0	{'0': {'Interest': 'Harvard Business School', 'ID': '4867', 'Category': 'company', 'URL': 'https://www.linkedin.com/company/4867'}, '1': {'Interest': 'Massachusetts College of Pharmacy and Health Sciences', 'ID': '15100301', 'Category': 'company', 'URL': 'https://www.linkedin.com/company/15100301'}, '2': {'Interest': 'Chromatography', 'ID': '1763107', 'Category': 'groups', 'URL': 'https://www.lin…	6	{}	0	1
{'Full Name': 'Dawn Nagy', 'Workplace': 'Freelancer', 'Location': 'Rochester, Minnesota, United States', 'Connections': '89', 'Photo': 'No', 'Followers': '88'}	Dawn Nagy	Freelancer	Rochester, Minnesota, United States	89	No	88	A strong HR leader experienced in directing key strategic functions in startup to large multi-national firms across a broad range of industries. Planned, implemented and directed programs and processes in performance management, recruiting, employee development, employee retention, resource management and training and education. Consistently exceeded expectations for cost per hire, time to hire a…	{'0': {'Role': 'Sales Director', 'Workplace': 'Independent', 'Duration': 'Sep 2013 - Present · 9 yrs 4 mos', 'Workplace Location': 'Greater Boston Area', 'Description': '•\tAs first HR Director for the Learning Center, develop and implement comprehensive performance management process including disciplinary, evaluation and goal setting processes.•\tSuccessfully implement proactive recruiting proc…	3	{'0': {'Institute': 'Boston University', 'Degree': "Master's Degree, Human Resources Development", 'Duration': '2003 - 2007', 'Description': 'Grade: A+'}}	1	{}	0	{}	0	{'Skill 0': 'Business Analysis', 'Skill 1': 'Human Resources', 'Skill 2': 'Human Rights'}	3	{}	0	{}	0	{}	0	{}	0	{}	0	{}	0	{'Language 0': 'English'}	1	{}	0	{'0': {'Interest': 'Loic Le Meur', 'ID': 'loiclemeur', 'Category': 'in', 'URL': 'https://www.linkedin.com/in/loiclemeur'}, '1': {'Interest': 'Suze Orman', 'ID': 'suzeorman', 'Category': 'in', 'URL': 'https://www.linkedin.com/in/suzeorman'}, '2': {'Interest': 'Boston University', 'ID': '3556', 'Category': 'company', 'URL': 'https://www.linkedin.com/company/3556'}, '3': {'Interest': 'Boston Univers…	4	{}	0	1
{'Full Name': 'Christine Curtiss', 'Workplace': 'Chief Scientific Recruitment Consultant at Curtiss Scientific Resources', 'Location': 'Holtsville, New York, United States', 'Connections': '', 'Photo': 'Yes', 'Followers': '0'}	Christine Curtiss	Chief Scientific Recruitment Consultant at Curtiss Scientific Resources	Holtsville, New York, United States	0	Yes	0	I am a Human Resource professional with broad industry experience in all aspects of recruitment to include: Staffing for Direct and Temporary placement, Consulting, Talent Aquisition, and RPO.I recruit and select personnel from Life Sciences, Biotechnology, Healthcare and Pharmaceuticals industries. Our candidates are skilled professionals with a Life Science, Biotechnology, Healthcare education …	{'0': {'Role': 'Chief Scientific Recruitment Consultant', 'Workplace': 'Curtiss Scientific Resources', 'Duration': 'Jul 1998 - Present · 24 yrs 6 mos', 'Workplace Location': '', 'Description': 'I looked after the technical recruitment throughout United States and managed national key accounts with the Forensic Science Service, Napp Pharmaceuticals and many more pharmaceutical and biotechnology co…	1	{'0': {'Institute': 'Harvard Business School', 'Degree': 'MBA, Human Resources', 'Duration': '2001 - 2003', 'Description': ''}, '1': {'Institute': 'University of Maryland Baltimore', 'Degree': 'PhD, Life Sciences', 'Duration': '1998 - 2001', 'Description': ''}}	2	{}	0	{}	0	{}	0	{}	0	{}	0	{}	0	{}	0	{}	0	{}	0	{}	0	{}	0	{'0': {'Interest': 'University of Maryland, Baltimore (UMB)', 'ID': '455844', 'Category': 'company', 'URL': 'https://www.linkedin.com/company/455844'}, '1': {'Interest': 'Harvard Business School', 'ID': '4867', 'Category': 'company', 'URL': 'https://www.linkedin.com/company/4867'}, '2': {'Interest': 'FACSS - Federation of Analytical Chemistry and Spectroscopy Societies', 'ID': '3418051', 'Categor…	6	{}	0	1
{'Full Name': 'Brittany Wilkey', 'Workplace': 'Chief Scientific Recruitment Consultant at Wilkey Scientific Resources', 'Location': 'Holtsville, New York, United States', 'Connections': '', 'Photo': 'Yes', 'Followers': '0'}	Brittany Wilkey	Chief Scientific Recruitment Consultant at Wilkey Scientific Resources	Holtsville, New York, United States	0	Yes	0	I am a Human Resource professional with broad industry experience in all aspects of recruitment to include: Staffing for Direct and Temporary placement, Consulting, Talent Aquisition, and RPO.I recruit and select personnel from Life Sciences, Biotechnology, Healthcare and Pharmaceuticals industries. Our candidates are skilled professionals with a Life Science, Biotechnology, Healthcare education …	{'0': {'Role': 'Chief Scientific Recruitment Consultant', 'Workplace': 'Wilkey Scientific Resources', 'Duration': 'Mar 1999 - Present · 23 yrs 10 mos', 'Workplace Location': '', 'Description': 'I looked after the technical recruitment throughout United States and managed national key accounts with the Forensic Science Service, Napp Pharmaceuticals and many more pharmaceutical and biotechnology co…	1	{'0': {'Institute': 'Nevada College of Pharmacy', 'Degree': 'PhD, Life Science', 'Duration': '2004 - 2007', 'Description': ''}, '1': {'Institute': 'Harvard Business School', 'Degree': 'MBA, Human Resource', 'Duration': '1999 - 2002', 'Description': ''}}	2	{}	0	{}	0	{}	0	{}	0	{}	0	{}	0	{}	0	{}	0	{}	0	{}	0	{}	0	{'0': {'Interest': 'Harvard Business School', 'ID': '4867', 'Category': 'company', 'URL': 'https://www.linkedin.com/company/4867'}, '1': {'Interest': 'Nevada College of Pharmacy', 'ID': '15101307', 'Category': 'company', 'URL': 'https://www.linkedin.com/company/15101307'}, '2': {'Interest': 'Harvard Business School', 'ID': '4867', 'Category': 'school', 'URL': 'https://www.linkedin.com/school/4867…	4	{}	0	1
{'Full Name': 'Brianne Garcia', 'Workplace': 'Chief Scientific Recruitment Consultant at Garcia Scientific Resources', 'Location': 'Holtsville, New York, United States', 'Connections': '', 'Photo': 'Yes', 'Followers': '0'}	Brianne Garcia	Chief Scientific Recruitment Consultant at Garcia Scientific Resources	Holtsville, New York, United States	0	Yes	0	I am a Human Resource professional with broad industry experience in all aspects of recruitment to include: Staffing for Direct and Temporary placement, Consulting, Talent Aquisition, and RPO. I recruit and select personnel from Life Sciences, Biotechnology, Healthcare and Pharmaceuticals industries. Our candidates are skilled professionals with a Life Science, Biotechnology, Healthcare education…	{'0': {'Role': 'Chief Scientific Recruitment Consultant', 'Workplace': 'Garcia Scientific Resources', 'Duration': 'Feb 1997 - Present · 25 yrs 11 mos', 'Workplace Location': '', 'Description': 'I looked after the technical recruitment throughout United States and managed national key accounts with the Forensic Science Service, Napp Pharmaceuticals and many more pharmaceutical and biotechnology co…	1	{'0': {'Institute': 'Harvard Business School', 'Degree': 'MBA, Human Resources', 'Duration': '2001 - 2003', 'Description': ''}, '1': {'Institute': 'Massachusetts College of Pharmacy and Health Sciences', 'Degree': 'PhD, Life Sciences', 'Duration': '1997 - 2000', 'Description': ''}}	2	{}	0	{}	0	{}	0	{}	0	{}	0	{}	0	{}	0	{}	0	{}	0	{}	0	{}	0	{'0': {'Interest': 'Harvard Business School', 'ID': '4867', 'Category': 'company', 'URL': 'https://www.linkedin.com/company/4867'}, '1': {'Interest': 'Massachusetts College of Pharmacy and Health Sciences', 'ID': '15100301', 'Category': 'company', 'URL': 'https://www.linkedin.com/company/15100301'}, '2': {'Interest': 'Pharma Marketing', 'ID': '1965547', 'Category': 'groups', 'URL': 'https://www.l…	6	{}	0	1
{'Full Name': 'Bonny Andrew', 'Workplace': 'Top Chemical Commodities Science& Technology at Miuge Chemical Commodities Science & Technology Co.,Ltd.', 'Location': 'Canada', 'Connections': '312', 'Photo': 'Yes', 'Followers': '405'}	Bonny Andrew	Top Chemical Commodities Science& Technology at Miuge Chemical Commodities Science & Technology Co.,Ltd.	Canada	312	Yes	405	contriving the useful goods and make a big chemical lineSpecialties: invention and development	{'0': {'Role': 'chemicals', 'Workplace': 'Miuge Chemical Commodities Science & Technolody Co.,Ltd.', 'Duration': 'Jul 2001 - Present · 21 yrs 6 mos', 'Workplace Location': '', 'Description': ''}, '1': {'Role': 'Top Chemical Commodities Science& Technology', 'Workplace': 'Miuge Chemical Commodities Science & Technology Co.,Ltd.', 'Duration': 'Jul 2001 - Present · 21 yrs 6 mos', 'Workplace Location…	2	{'0': {'Institute': 'Memorial University of Newfoundland', 'Degree': 'college, Chemicals&Technology', 'Duration': '1999 - 2003', 'Description': ''}}	1	{}	0	{}	0	{}	0	{}	0	{}	0	{}	0	{}	0	{}	0	{}	0	{}	0	{}	0	{'0': {'Interest': 'Shen Ge Technology Co.,Ltd', 'ID': '702201', 'Category': 'company', 'URL': 'https://www.linkedin.com/company/702201'}, '1': {'Interest': 'Memorial University of Newfoundland', 'ID': '16992', 'Category': 'company', 'URL': 'https://www.linkedin.com/company/16992'}, '2': {'Interest': 'the Ultimate Luxury Community', 'ID': '2738846', 'Category': 'groups', 'URL': 'https://www.linke…	5	{}	0	1
{'Full Name': 'Bob Veatch', 'Workplace': 'Director HR at BIZDIRECTORYONLINE', 'Location': 'Los Angeles, California, United States', 'Connections': '43', 'Photo': 'No', 'Followers': '42'}	Bob Veatch	Director HR at BIZDIRECTORYONLINE	Los Angeles, California, United States	43	No	42	A strong HR leader experienced in directing key strategic functions in startup to large multi-national firms across a broad range of industries. Planned, implemented and directed programs and processes in performance management, recruiting, employee development, employee retention, resource management and training and education. Consistently exceeded expectations for cost per hire, time to hire a…	{'0': {'Role': 'Director HR', 'Workplace': 'BIZDIRECTORYONLINE', 'Duration': '', 'Workplace Location': '', 'Description': ''}, '1': {'Role': 'Sr.Manager HR', 'Workplace': 'Xerox', 'Duration': 'Feb 2007 - Aug 2010 · 3 yrs 7 mos', 'Workplace Location': '', 'Description': ''}, '2': {'Role': 'Manager - HR', 'Workplace': 'Towers Watson', 'Duration': 'Mar 2004 - Jan 2007 · 2 yrs 11 mos', 'Workplace Loc…	5	{'0': {'Institute': 'New Jersey City University', 'Degree': 'MBA, HR & Marketing', 'Duration': '1998 - 2000', 'Description': ''}, '1': {'Institute': 'New Jersey City University', 'Degree': 'BBA', 'Duration': '1995 - 1998', 'Description': ''}}	2	{}	0	{}	0	{}	0	{}	0	{}	0	{}	0	{}	0	{}	0	{}	0	{}	0	{}	0	{'0': {'Interest': 'New Jersey City University', 'ID': '20293', 'Category': 'company', 'URL': 'https://www.linkedin.com/company/20293'}, '1': {'Interest': 'New Jersey City University', 'ID': '20293', 'Category': 'school', 'URL': 'https://www.linkedin.com/school/20293'}}	2	{}	0	1
{'Full Name': 'Judy Li', 'Workplace': 'Marketing Development Manager at Chanel', 'Location': 'United States', 'Connections': '5', 'Photo': 'Yes', 'Followers': '5'}	Judy Li	Marketing Development Manager at Chanel	United States	5	Yes	5	Everyone has a different life. I think Chanel must be the one that gave me a good life. I have chosen many different brands. But I ended up staying at Chanel. As Chanel's Marketing Manager. I'll let more regions open up for Chanel.I mainly use LinkedIn to attend various workshops, learn new things, and meet new people. I always have a learning attitude so that my business can stay competitive!	{'0': {'Role': 'Market Development Manager', 'Workplace': 'CHANEL · Full-time', 'Duration': 'Mar 2016 - Present · 6 yrs 10 mos', 'Workplace Location': 'Singapore', 'Description': "According to the company's market strategy, actively develop new customers; formulate sales strategies and sales plans for target customers to achieve sales goals; be responsible for market expansion and sales managemen…	3	{'0': {'Institute': 'Stanford University', 'Degree': "Master's degree, Business Administration and Management, General", 'Duration': 'Aug 2009 - Jun 2012', 'Description': 'Activities and societies: Golf, Skiing, Swimming. often attend some lectures'}, '1': {'Institute': 'Singapore Institute of Management', 'Degree': "Bachelor's degree, Business Administration and Management, General", 'Duration':…	2	{}	0	{}	0	{}	0	{}	0	{}	0	{}	0	{}	0	{}	0	{}	0	{}	0	{}	0	{'0': {'Interest': 'Singapore Institute of Management', 'ID': '15108918', 'Category': 'company', 'URL': 'https://www.linkedin.com/company/15108918'}, '1': {'Interest': 'Stanford University', 'ID': '1792', 'Category': 'company', 'URL': 'https://www.linkedin.com/company/1792'}, '2': {'Interest': 'Singapore Institute of Management', 'ID': '15108918', 'Category': 'school', 'URL': 'https://www.linkedi…	4	{'tamidiehm': {'Full Name': 'Tami Diehm', 'Category': 'in', 'URL': 'https://www.linkedin.com/in/tamidiehm'}, 'michaelcogdill': {'Full Name': 'Michael Cogdill', 'Category': 'in', 'URL': 'https://www.linkedin.com/in/michaelcogdill'}, 'danielburkholder': {'Full Name': 'Daniel Burkholder 🔵', 'Category': 'in', 'URL': 'https://www.linkedin.com/in/danielburkholder'}, 'coachlisle': {'Full Name': 'Matt Li…	9	1
{'Full Name': 'Charlena Nalley', 'Workplace': '--', 'Location': 'Fremont, California, United States', 'Connections': '52', 'Photo': 'Yes', 'Followers': '50'}	Charlena Nalley	--	Fremont, California, United States	52	Yes	50		{}	0	{}	0	{}	0	{}	0	{}	0	{}	0	{}	0	{}	0	{}	0	{}	0	{}	0	{}	0	{}	0	{'0': {'Interest': 'NCSOFT', 'ID': '89696111', 'Category': 'company', 'URL': 'https://www.linkedin.com/company/89696111'}}	1	{'sarah-krasnik': {'Full Name': 'Sarah Krasnik', 'Category': 'in', 'URL': 'https://www.linkedin.com/in/sarah-krasnik'}, 'jameslaurain': {'Full Name': 'James Laurain', 'Category': 'in', 'URL': 'https://www.linkedin.com/in/jameslaurain'}, 'aly-goldenberg-676406176': {'Full Name': 'Aly Goldenberg', 'Category': 'in', 'URL': 'https://www.linkedin.com/in/aly-goldenberg-676406176'}, 'md-noro-mia-b640512…	7	1
{'Full Name': 'Azlan Sekh', 'Workplace': 'Student at Dhaka Polytechnic Institute', 'Location': 'Dhaka, Bangladesh', 'Connections': '451', 'Photo': 'Yes', 'Followers': '451'}	Azlan Sekh	Student at Dhaka Polytechnic Institute	Dhaka, Bangladesh	451	Yes	451		{}	0	{'0': {'Institute': 'Dhaka Polytechnic Institute', 'Degree': '', 'Duration': '2020 - 2024', 'Description': ''}}	1	{}	0	{}	0	{}	0	{}	0	{}	0	{}	0	{}	0	{}	0	{}	0	{}	0	{}	0	{'0': {'Interest': 'LinkedIn News Asia', 'ID': '64873261', 'Category': 'company', 'URL': 'https://www.linkedin.com/company/64873261'}, '1': {'Interest': 'Dhaka Polytechnic Institute', 'ID': '80873677', 'Category': 'company', 'URL': 'https://www.linkedin.com/company/80873677'}, '2': {'Interest': 'Dhaka Polytechnic Institute', 'ID': '80873677', 'Category': 'school', 'URL': 'https://www.linkedin.com…	3	{}	0	1
{'Full Name': 'Angela (Li) RA', 'Workplace': 'Clothing store owner', 'Location': 'United States', 'Connections': '126', 'Photo': 'Yes', 'Followers': '126'}	Angela (Li) RA	Clothing store owner	United States	126	Yes	126	Success is not final; failure is not fatal: It is the courage to continue that counts.	{'0': {'Role': 'Clothing Boutique Owner', 'Workplace': 'KIKICAU · Self-employed', 'Duration': 'Jan 2021 - Present · 2 yrs', 'Workplace Location': 'California, United States', 'Description': ''}, '1': {'Role': 'teacher', 'Workplace': 'tadika methodist', 'Duration': 'Dec 2022', 'Workplace Location': '', 'Description': ''}}	2	{'0': {'Institute': 'Cornell University', 'Degree': "Bachelor's degree, Business Administration and Management, General", 'Duration': 'Jan 2006 - Feb 2010', 'Description': ''}}	1	{}	0	{}	0	{}	0	{}	0	{}	0	{}	0	{}	0	{}	0	{}	0	{}	0	{}	0	{'0': {'Interest': 'pv magazine USA', 'ID': '11823634', 'Category': 'company', 'URL': 'https://www.linkedin.com/company/11823634'}, '1': {'Interest': 'Cornell University', 'ID': '3523', 'Category': 'company', 'URL': 'https://www.linkedin.com/company/3523'}, '2': {'Interest': 'Cornell University', 'ID': '3523', 'Category': 'school', 'URL': 'https://www.linkedin.com/school/3523'}, '3': {'Interest':…	4	{'nick-smethurst-95567442': {'Full Name': 'Nick Smethurst', 'Category': 'in', 'URL': 'https://www.linkedin.com/in/nick-smethurst-95567442'}, 'dan-emery-0686b41': {'Full Name': 'Dan Emery', 'Category': 'in', 'URL': 'https://www.linkedin.com/in/dan-emery-0686b41'}, 'ajjames': {'Full Name': 'Anthony J James', 'Category': 'in', 'URL': 'https://www.linkedin.com/in/ajjames'}, 'scott-casey-31021b88': {'…	9	1
{'Full Name': 'Ashley Li', 'Workplace': 'VP of Biomentrics & Data Management', 'Location': 'Irvine, California, United States', 'Connections': '213', 'Photo': 'Yes', 'Followers': '211'}	Ashley Li	VP of Biomentrics & Data Management	Irvine, California, United States	213	Yes	211	Experienced Professor with a demonstrated history of working in thehospital & health care industry. Strong education professional skilled inBioinformatics, Clinical Research, Epidemiology, Data Analysis, and Clinical Trials.	{'0': {'Role': 'HD Fitter', 'Workplace': 'Dwarkadas J. Sanghvi College of Engineering · Contract', 'Duration': '', 'Workplace Location': '', 'Description': ''}}	1	{'0': {'Institute': 'Yale University', 'Degree': 'MS, Environmental Science;Biostatistics', 'Duration': 'Sep 2004 - Jul 2006', 'Description': ''}, '1': {'Institute': 'Shanghai University', 'Degree': 'BS，BA, Environmental Sciences;Economics', 'Duration': 'Sep 1999 - Jul 2003', 'Description': ''}}	2	{}	0	{}	0	{}	0	{}	0	{}	0	{}	0	{}	0	{}	0	{}	0	{}	0	{}	0	{'0': {'Interest': 'Dwarkadas J. Sanghvi College of Engineering', 'ID': '15141199', 'Category': 'company', 'URL': 'https://www.linkedin.com/company/15141199'}, '1': {'Interest': 'LinkedIn News Europe', 'ID': '64872366', 'Category': 'company', 'URL': 'https://www.linkedin.com/company/64872366'}, '2': {'Interest': 'Dwarkadas J. Sanghvi College of Engineering', 'ID': '15141199', 'Category': 'school'…	4	{'millie-k-2052a026': {'Full Name': 'Millie K', 'Category': 'in', 'URL': 'https://www.linkedin.com/in/millie-k-2052a026'}, 'neomoxagon': {'Full Name': 'OXAGON', 'Category': 'company', 'URL': 'https://www.linkedin.com/company/neomoxagon'}, 'ayesha-siddika-tumpa-386b6b257': {'Full Name': 'Ayesha Siddika Tumpa', 'Category': 'in', 'URL': 'https://www.linkedin.com/in/ayesha-siddika-tumpa-386b6b257'}, …	7	1
{'Full Name': 'mahir aslanlı', 'Workplace': 'export manager at esmere', 'Location': 'United States', 'Connections': '500+', 'Photo': 'No', 'Followers': '519'}	mahir aslanlı	export manager at esmere	United States	500	No	519		{'0': {'Role': 'export manager', 'Workplace': 'esmere', 'Duration': '', 'Workplace Location': '', 'Description': ''}}	1	{'0': {'Institute': 'School name:', 'Degree': '', 'Duration': '', 'Description': ''}}	1	{}	0	{}	0	{}	0	{}	0	{}	0	{}	0	{}	0	{}	0	{}	0	{}	0	{}	0	{}	0	{}	0	1
{'Full Name': 'Pete maloney', 'Workplace': 'president at petescarpentryspecialsts,inc.', 'Location': 'Woodstock, Georgia, United States', 'Connections': '500+', 'Photo': 'Yes', 'Followers': '508'}	Pete maloney	president at petescarpentryspecialsts,inc.	Woodstock, Georgia, United States	500	Yes	508		{'0': {'Role': 'president', 'Workplace': 'petescarpentryspecialsts,inc.', 'Duration': '', 'Workplace Location': '', 'Description': ''}}	1	{}	0	{}	0	{}	0	{}	0	{}	0	{}	0	{}	0	{}	0	{}	0	{}	0	{}	0	{}	0	{}	0	{}	0	1
{'Full Name': 'Maria(Tina) Drummond', 'Workplace': 'Limited partner', 'Location': 'San Francisco, California, United States', 'Connections': '152', 'Photo': 'Yes', 'Followers': '152'}	Maria(Tina) Drummond	Limited partner	San Francisco, California, United States	152	Yes	152	Personal success lies in realistic responsibility, and the value of life lies in continuous responsibility. We should establish an enterprise with "realistic responsibility" as the core, and actively participate in the progress and improvement of society. Today, when opportunities and challenges coexist, the company will devote itself to the innovation and transcendence of "customer-centered, str…	{'0': {'Role': 'Chief Risk Officer (CRO)', 'Workplace': 'TPG · Full-time', 'Duration': '2017 - 2019 · 2 yrs', 'Workplace Location': 'California, USA', 'Description': 'Mainly responsible for post-investment management of TMT and FMCG investments (management and monitoring services for venture enterprises from the signing of investment agreements to the withdrawal of venture capital), including mon…	2	{'0': {'Institute': 'Stockholm School of Economics', 'Degree': "Bachelor's degree, Financial", 'Duration': '2007 - 2011', 'Description': ''}}	1	{}	0	{}	0	{}	0	{}	0	{}	0	{}	0	{}	0	{}	0	{}	0	{}	0	{}	0	{'0': {'Interest': 'Sara Blakely', 'ID': 'sarablakely27', 'Category': 'in', 'URL': 'https://www.linkedin.com/in/sarablakely27'}, '1': {'Interest': 'CNN en Español', 'ID': '11767180', 'Category': 'company', 'URL': 'https://www.linkedin.com/company/11767180'}, '2': {'Interest': 'Verizon', 'ID': '1103', 'Category': 'company', 'URL': 'https://www.linkedin.com/company/1103'}, '3': {'Interest': 'Stockh…	4	{'the-economist': {'Full Name': 'The Economist', 'Category': 'company', 'URL': 'https://www.linkedin.com/company/the-economist'}, 'forbes-magazine': {'Full Name': 'Forbes', 'Category': 'company', 'URL': 'https://www.linkedin.com/company/forbes-magazine'}, 'cnnee': {'Full Name': 'CNN en Español', 'Category': 'company', 'URL': 'https://www.linkedin.com/company/cnnee'}, 'financial-times': {'Full Nam…	4	1
{'Full Name': 'Jeanne Xia', 'Workplace': 'CEO of KIKICHIC', 'Location': 'New York, New York, United States', 'Connections': '138', 'Photo': 'Yes', 'Followers': '139'}	Jeanne Xia	CEO of KIKICHIC	New York, New York, United States	138	Yes	139	My dedication and consistency have given ma the capabilities to be the Chief Executive Offcer of KIKICHIC ,with a demonstrated history of working in the marketing and advertising industry.On top of that ,my soft skills,such as work ethic,flexibility\adaptability,teamwork,and Leadership skills are the foundation of my success in running my journey as anentrepreneur.	{'0': {'Workplace': 'KIKICHIC', 'Role': 'CEO', 'Duration': 'Dec 2018 - Present · 4 yrs 1 mo', 'Workplace Location': '', 'Description': 'KIKICHIC was established in 2014. We offer the latest and most trending necklaces, earrings, rings and bracelets, each unique and exquisite item is carefully handcrafted with quality materials. KIKICHIC has been participating in New York Fashion Week for the past…	4	{'0': {'Institute': 'Pratt Institute', 'Degree': 'Course, Certificate in Jewelry Design and Marketing', 'Duration': 'Dec 2013 - Dec 2014', 'Description': 'Activities and societies: PMJ-482 Making Wearable Art: Beginner Jewelry Fabrication PMJ-483 Branding:A Jewel Box for Success PMJ484 Computer Aided Design and 3-D Modeling for Jewelers PMJ-485 From A-Z:Jewelry Ddsign for Production'}, '1': {'Ins…	3	{}	0	{'0': {'Role': 'Volunteer', 'Organization': 'Be The Match', 'Duration': 'Aug 2019 - Oct 2021 · 2 yrs 3 mos', 'Description': 'And Be The Match Company representatives cooperated and successfully held bone marrow activities on campus,which promoted the record organization of collecting cell samples'}}	1	{'Skill 0': 'CEO/CFO Certification', 'Skill 1': 'Web Design', 'Skill 2': 'Luxury Goods'}	3	{}	0	{}	0	{}	0	{}	0	{}	0	{}	0	{}	0	{}	0	{'0': {'Interest': 'Pratt Institute', 'ID': '12099', 'Category': 'company', 'URL': 'https://www.linkedin.com/company/12099'}, '1': {'Interest': 'KIKICHIC', 'ID': '14841819', 'Category': 'company', 'URL': 'https://www.linkedin.com/company/14841819'}, '2': {'Interest': 'Brandeis University', 'ID': '162780', 'Category': 'school', 'URL': 'https://www.linkedin.com/school/162780'}, '3': {'Interest': 'M…	4	{'linkedin-talent-solutions': {'Full Name': 'LinkedIn Talent Solutions', 'Category': 'company', 'URL': 'https://www.linkedin.com/company/linkedin-talent-solutions'}, 'pfizer': {'Full Name': 'Pfizer', 'Category': 'company', 'URL': 'https://www.linkedin.com/company/pfizer'}, 'brandeis-university': {'Full Name': 'Brandeis University', 'Category': 'company', 'URL': 'https://www.linkedin.com/company/b…	8	1
{'Full Name': 'Diana wu', 'Workplace': 'CEO - KIKICHIC', 'Location': 'New York, New York, United States', 'Connections': '202', 'Photo': 'Yes', 'Followers': '204'}	Diana wu	CEO - KIKICHIC	New York, New York, United States	202	Yes	204	My dedication and consistency have given ma the capabilities to be the Chief Executive Offcer of KIKICHIC ,with a demonstrated history of working in the marketing and advertising industry.On top of that ,my soft skills,such as work ethic,flexibility\adaptability,teamwork,and Leadership skills are the foundation of my success in running my journey as anentrepreneur.	{'0': {'Workplace': 'KIKICHIC', 'Role': 'CEO', 'Duration': '2018 - Present · 5 yrs', 'Workplace Location': '', 'Description': 'KIKICHIC was established in 2014. We offer the latest and most trending necklaces, earrings, rings and bracelets, each unique and exquisite item is carefully handcrafted with quality materials. KIKICHIC has been participating in New York Fashion Week for the past two year…	4	{'0': {'Institute': 'Pratt Institute', 'Degree': 'Course, Certificate in Jewelry Design and Marketing', 'Duration': '2013 - 2014', 'Description': 'Activities and societies: PMJ-482 Making Wearable Art: Beginner Jewelry Fabrication PMJ-483 Branding:A Jewel Box for Success PMJ484 Computer Aided Design and 3-D Modeling for Jewelers PMJ-485 From A-Z:Jewelry Ddsign for Production'}, '1': {'Institute':…	3	{}	0	{'0': {'Role': 'Volunteer', 'Organization': 'Be The Match', 'Duration': 'May 2019 - Dec 2021 · 2 yrs 8 mos', 'Description': 'And Be The Match Company representatives cooperated and successfully held bone marrow activities on campus,which promoted the record organization of collecting cell samples'}}	1	{'Skill 0': 'Mathematical Analysis', 'Skill 1': 'Economic Market Analysis', 'Skill 2': 'business decision'}	3	{}	0	{}	0	{}	0	{}	0	{}	0	{}	0	{}	0	{}	0	{'0': {'Interest': 'Pratt Institute', 'ID': '12099', 'Category': 'company', 'URL': 'https://www.linkedin.com/company/12099'}, '1': {'Interest': 'KIKICHIC', 'ID': '14841819', 'Category': 'company', 'URL': 'https://www.linkedin.com/company/14841819'}, '2': {'Interest': 'Miami Dade College', 'ID': '12397', 'Category': 'school', 'URL': 'https://www.linkedin.com/school/12397'}, '3': {'Interest': 'Tsin…	4	{'lanphuong-nguyen-alice': {'Full Name': 'Lan Phuong Nguyen (Alice)', 'Category': 'in', 'URL': 'https://www.linkedin.com/in/lanphuong-nguyen-alice'}, 'mario-trafficante': {'Full Name': 'Mario T.', 'Category': 'in', 'URL': 'https://www.linkedin.com/in/mario-trafficante'}}	2	1
{'Full Name': 'Kimberly Feng', 'Workplace': 'Founder', 'Location': 'New York, New York, United States', 'Connections': '355', 'Photo': 'Yes', 'Followers': '390'}	Kimberly Feng	Founder	New York, New York, United States	355	Yes	390	My name is Kimberly Feng, I'm the founder of KIKICHIC and Little Market NYC. As a female business owner of Chinese and Venezuelan descent, I lead a platform for female artists and creators to turn their ideas into flourishing brands. Little Market NYC provides retail space and marketing resources for each vendor to take their ideas to the next level. Our roster of woman-owned brands spans all bus…	{'0': {'Workplace': 'Founder', 'Role': '', 'Duration': '', 'Workplace Location': '', 'Description': "Little Market NYC provides retail space and marketing resources for each vendor to take their ideas to the next level. Our roster of woman-owned brands spans all business areas, from sustainability to fashion, and we're innovating and challenging the status quo every day. Our company allows female…	7	{'0': {'Institute': 'University of Miami', 'Degree': 'Bachelor of Science (BS), Marketing/Marketing Management, General', 'Duration': '2012 - 2014', 'Description': ''}, '1': {'Institute': 'Florida International University', 'Degree': "Bachelor's degree, Marketing/Marketing Management, General", 'Duration': '2014 - 2015', 'Description': ''}, '2': {'Institute': 'Miami Dade College', 'Degree': 'Asso…	3	{}	0	{}	0	{'Skill 0': 'Microsoft Office', 'Skill 1': 'Microsoft Excel', 'Skill 2': 'Microsoft Word'}	3	{}	0	{}	0	{}	0	{}	0	{}	0	{}	0	{}	0	{}	0	{'0': {'Interest': 'Tony Robbins', 'ID': 'officialtonyrobbins', 'Category': 'in', 'URL': 'https://www.linkedin.com/in/officialtonyrobbins'}, '1': {'Interest': 'Arianna Huffington', 'ID': 'ariannahuffington', 'Category': 'in', 'URL': 'https://www.linkedin.com/in/ariannahuffington'}, '2': {'Interest': 'Pratt Institute', 'ID': '12099', 'Category': 'company', 'URL': 'https://www.linkedin.com/company/…	8	{}	0	1
{'Full Name': 'Delia Trent', 'Workplace': 'KIKICHIC-CEO', 'Location': 'New York, New York, United States', 'Connections': '355', 'Photo': 'No', 'Followers': '356'}	Delia Trent	KIKICHIC-CEO	New York, New York, United States	355	No	356	My dedication and consistency have given ma the capabilities to be the Chief Executive Offcer of KIKICHIC ,with a demonstrated history of working in the marketing and advertising industry.On top of that ,my soft skills,such as work ethic,flexibility\adaptability,teamwork,and Leadership skills are the foundation of my success in running my journey as anentrepreneur. A strong business development p…	{'0': {'Workplace': 'KIKICHIC', 'Role': 'CEO', 'Duration': '2018 - Present · 5 yrs', 'Workplace Location': '', 'Description': 'KIKICHIC was established in 2014. We offer the latest and most trending necklaces, earrings, rings and bracelets, each unique and exquisite item is carefully handcrafted with quality materials. KIKICHIC has been participating in New York Fashion Week for the past two year…	4	{'0': {'Institute': 'Pratt Institute', 'Degree': 'course, Certificate in Jewelry Design and Marketing', 'Duration': '2013 - 2014', 'Description': 'PMJ-482 Making Wearable Art: Beginner Jewelry Fabrication PMJ-483 Branding:A Jewel Box for Success PMJ484 Computer Aided Design and 3-D Modeling for Jewelers PMJ-485 From A-Z:Jewelry Ddsign for Production'}, '1': {'Institute': 'Miami Dade College', 'De…	3	{}	0	{'0': {'Role': 'Volunteer', 'Organization': 'Be The Match', 'Duration': 'Aug 2019 - Oct 2021 · 2 yrs 3 mos', 'Description': 'And Be The Match Company representatives cooperated and successfully held bone marrow activities on campus,which promoted the record organization of collecting cell samples'}}	1	{'Skill 0': 'Team management', 'Skill 1': 'accounting', 'Skill 2': 'Jewellery design'}	3	{}	0	{}	0	{}	0	{}	0	{}	0	{}	0	{}	0	{}	0	{'0': {'Interest': 'Matt Higgins', 'ID': 'matt-higgins-rse', 'Category': 'in', 'URL': 'https://www.linkedin.com/in/matt-higgins-rse'}, '1': {'Interest': 'Pratt Institute', 'ID': '12099', 'Category': 'company', 'URL': 'https://www.linkedin.com/company/12099'}, '2': {'Interest': 'Chain IQ Group AG', 'ID': '5100724', 'Category': 'company', 'URL': 'https://www.linkedin.com/company/5100724'}, '3': {'I…	5	{'thebrutaltruth': {'Full Name': 'PodCast-> The Brutal Truth about Sales & Selling PodCast - on all your favorite PodCast Players', 'Category': 'company', 'URL': 'https://www.linkedin.com/company/thebrutaltruth'}, 'fivetran': {'Full Name': 'Fivetran', 'Category': 'company', 'URL': 'https://www.linkedin.com/company/fivetran'}, 'apple': {'Full Name': 'Apple', 'Category': 'company', 'URL': 'https://…	6	1
{'Full Name': 'Ross Lee', 'Workplace': 'CEO&KIKICHIC', 'Location': 'New York, New York, United States', 'Connections': '168', 'Photo': 'Yes', 'Followers': '172'}	Ross Lee	CEO&KIKICHIC	New York, New York, United States	168	Yes	172		{'0': {'Role': 'CEO', 'Workplace': 'KIKICHIC · Full-time', 'Duration': '2015 - Present · 8 yrs', 'Workplace Location': '纽约地区', 'Description': ''}, '1': {'Role': 'owner-bench jeweler', 'Workplace': 'BALL MFG. JEWELERS', 'Duration': '2012 - 2015 · 3 yrs', 'Workplace Location': '纽约地区', 'Description': ''}}	2	{'0': {'Institute': 'The University of Hong Kong', 'Degree': "Master's degree, Economics", 'Duration': 'Nov 2007 - Nov 2010', 'Description': ''}, '1': {'Institute': 'The Hong Kong University of Science and Technology', 'Degree': "Bachelor's degree, And business administration", 'Duration': 'Nov 2003 - Nov 2007', 'Description': ''}}	2	{}	0	{}	0	{}	0	{}	0	{}	0	{}	0	{}	0	{}	0	{}	0	{}	0	{}	0	{'0': {'Interest': 'The University of Hong Kong', 'ID': '675376', 'Category': 'company', 'URL': 'https://www.linkedin.com/company/675376'}, '1': {'Interest': 'VAER', 'ID': '30141136', 'Category': 'company', 'URL': 'https://www.linkedin.com/company/30141136'}, '2': {'Interest': 'GIA (Gemological Institute of America)', 'ID': '14401', 'Category': 'school', 'URL': 'https://www.linkedin.com/school/14…	4	{'thebrutaltruth': {'Full Name': 'PodCast-> The Brutal Truth about Sales & Selling PodCast - on all your favorite PodCast Players', 'Category': 'company', 'URL': 'https://www.linkedin.com/company/thebrutaltruth'}, 'linkedin-talent-solutions': {'Full Name': 'LinkedIn Talent Solutions', 'Category': 'company', 'URL': 'https://www.linkedin.com/company/linkedin-talent-solutions'}, 'national-geographic…	5	1
{'Full Name': 'Samiksha Gupta', 'Workplace': 'Business Development Manager at Confidential', 'Location': 'Chennai, Tamil Nadu, India', 'Connections': '500+', 'Photo': 'Yes', 'Followers': '3,174'}	Samiksha Gupta	Business Development Manager at Confidential	Chennai, Tamil Nadu, India	500	Yes	3174	We are one of training organization who offers training & certifications for the courses like PMP, ITIL 4, ITIL MPT, ASPO, PRINCE2, PRINCE2 Agile, ISO 27001, Scrum, DevOps, SAFe 5.0, Service Now, PRIMAVERA, Six Sigma & many other courses If you are interested please let me know.	{'0': {'Role': 'Business Development Manager', 'Workplace': 'Confidential · Full-time', 'Duration': 'Feb 2014 - Present · 8 yrs 11 mos', 'Workplace Location': '', 'Description': ''}}	1	{'0': {'Institute': 'Chennai Institute of Technology', 'Degree': 'Master of Computer Applications - MCA, Computer Science', 'Duration': '', 'Description': ''}}	1	{}	0	{}	0	{'Skill 0': 'Board of Directors', 'Skill 1': 'Project Management', 'Skill 2': 'Team Development'}	3	{}	0	{}	0	{}	0	{}	0	{}	0	{}	0	{}	0	{}	0	{'0': {'Interest': 'Simon Sinek', 'ID': 'simonsinek', 'Category': 'in', 'URL': 'https://www.linkedin.com/in/simonsinek'}, '1': {'Interest': 'IT Management Group', 'ID': '1472884', 'Category': 'company', 'URL': 'https://www.linkedin.com/company/1472884'}, '2': {'Interest': 'LinkedIn News India', 'ID': '64870784', 'Category': 'company', 'URL': 'https://www.linkedin.com/company/64870784'}, '3': {'In…	5	{'r-n-verma-varun-rajpoot-65bb20198': {'Full Name': 'R.N.Verma (Varun Rajpoot)', 'Category': 'in', 'URL': 'https://www.linkedin.com/in/r-n-verma-varun-rajpoot-65bb20198'}, 'anup-pujari-salasar-6464b4104': {'Full Name': 'ANUP PUJARI SALASAR', 'Category': 'in', 'URL': 'https://www.linkedin.com/in/anup-pujari-salasar-6464b4104'}, 'tejveer-singh-shishodia-214477150': {'Full Name': 'Tejveer Singh Shis…	9	1
{'Full Name': 'Art Vandalay', 'Workplace': 'Former Architect-Current Importer/Exporter', 'Location': 'New York, New York, United States', 'Connections': '13', 'Photo': 'Yes', 'Followers': '17'}	Art Vandalay	Former Architect-Current Importer/Exporter	New York, New York, United States	13	Yes	17		{'0': {'Role': 'Importer/Exporter', 'Workplace': 'Self-Employed', 'Duration': 'Jan 2020 - Present · 3 yrs', 'Workplace Location': '', 'Description': ''}}	1	{}	0	{}	0	{}	0	{}	0	{}	0	{}	0	{}	0	{}	0	{}	0	{}	0	{}	0	{}	0	{'0': {'Interest': 'Event Rentals Unlimited', 'ID': '556820', 'Category': 'company', 'URL': 'https://www.linkedin.com/company/556820'}, '1': {'Interest': 'LinkedIn News', 'ID': '11280505', 'Category': 'company', 'URL': 'https://www.linkedin.com/company/11280505'}}	2	{}	0	1
{'Full Name': 'Barney Stinson', 'Workplace': 'The Legendary', 'Location': 'New York, New York, United States', 'Connections': '500+', 'Photo': 'Yes', 'Followers': '606'}	Barney Stinson	The Legendary	New York, New York, United States	500	Yes	606	This is Barney Stinson. If you are looking for the following strangers, you are looking in the wrong place: Jack Package, The Commodore, Ted Mosby - the Architect, Barry, Lorenzo Von Matterhorn, Barack Obama Jr., Neil Armstrong, Kristof Doppelganger, Mrs. Stinsfire, Jack Fantastic, Arnie Linson, Barn, The Barn Door, The Barnacle, Barnito Supreme, Broda, Jennifer, Swarley, Swarles, Swarhili, Bob S…	{'0': {'Role': 'Head of the Search Committee', 'Workplace': 'Goliath National Bank', 'Duration': 'Sep 2009 - Present · 13 yrs 4 mos', 'Workplace Location': 'New York, New York', 'Description': "As part of our continued triumph of hostile takeovers, Barney Stinson assumed the responsibility as Head of Search Committee to further grow our beloved country's living legend of finance industry internat…	3	{'0': {'Institute': 'M.I.T. (Magicians Institute of Teaneck)', 'Degree': 'A.C.T. (Advanced Card Tricks)', 'Duration': '1997 - 1998', 'Description': 'Grade: Cum Laude'}, '1': {'Institute': 'Cornell University', 'Degree': 'Bachelor of Arts (B.A.), English Language and Literature, General', 'Duration': '1994 - 1998', 'Description': 'Activities and societies: Big Red fan, Magicians Club'}}	2	{'0': {'Title': 'Wedding Officiants', 'Company': 'The Office Of the City Clerk: Marriage Bureau', 'Description': 'Issued Jan 2007 · No Expiration Date'}}	1	{'0': {'Role': 'Volunteer', 'Organization': 'Hungry Hands Soup Kitchen', 'Duration': 'Jan 2005 - Nov 2005 · 11 mos', 'Description': 'Volunteering at the Hungry Hands every Sunday all year long gave me a soul bonerAwarded the "Volunteer of the Year"'}}	1	{'Skill 0': 'Awesome', 'Skill 1': 'Trustworthy', 'Skill 2': 'Punctual'}	3	{}	0	{}	0	{'0': {'Title': "Bro Code for Parents: What to Expect When You're Awesome", 'Journal': 'Touchstone · Oct 2, 2012', 'Description': 'So you’re going to be a parent. You might be asking yourself a series of important questions:Will I be a good parent? Will I be able to afford this? Can I ever have sex again? Well, the answer to all these questions is a rock-solid no. But just because your existence …	3	{}	0	{'0': {'Award': 'Champion', 'Info': 'Issued by 47th Regional Doubles Laser Tag Tournament in Poughkeepsie · Feb 2011', 'Description': ''}, '1': {'Award': 'Champion', 'Info': 'Issued by Poughkeepsie Regional Semi-Annual Laser Tag Invitational · Jan 2011', 'Description': ''}, '2': {'Award': 'Co-Champion', 'Info': 'Issued by 2011 Tri-County Laser Tag Championship · Jan 2011', 'Description': ''}}	3	{}	0	{'Language 0': 'Chinese', 'Language 1': 'English', 'Language 2': 'French'}	3	{'0': {'Organization': 'High Council of Players of New York City', 'Role': 'Player King · Oct 2013 - Present'}, '1': {'Organization': 'Puzzles the Bar', 'Role': 'Co-Founder & Co-Owner · Jan 2009 - Feb 2009'}, '2': {'Organization': "Not-A-Father's Day", 'Role': 'Founder · Nov 2008 - Dec 2008'}}	3	{'0': {'Interest': 'Federal Bureau of Investigation (FBI)', 'ID': '6408', 'Category': 'company', 'URL': 'https://www.linkedin.com/company/6408'}, '1': {'Interest': 'Cornell University', 'ID': '3523', 'Category': 'company', 'URL': 'https://www.linkedin.com/company/3523'}, '2': {'Interest': 'Cornell University', 'ID': '3523', 'Category': 'school', 'URL': 'https://www.linkedin.com/school/3523'}}	3	{}	0	1
{'Full Name': 'Joey Tribbiani', 'Workplace': "Ladies' Man | Pizza Lover | Dr. Drake Ramoray, Days of Our Lives | Represented by: Estelle", 'Location': 'New York, New York, United States', 'Connections': '', 'Photo': 'Yes', 'Followers': '3'}	Joey Tribbiani	Ladies' Man | Pizza Lover | Dr. Drake Ramoray, Days of Our Lives | Represented by: Estelle	New York, New York, United States	0	Yes	3	Hi, I am Joey. I am an actor and performer, and essentially anything that gives money. How you doin'?I remember this French quote I have for you - "Je de ploop plap"Some work I have done other than proper acting:- The Milkmaster Infomercial - Ichiban Lipstick for Men commercial- Waiter, Central Perk- Donated spermWhat I like:- Pizza- Sandwich- Women- My friendsA special shout-out to my FRIENDS. H…	{'0': {'Role': 'Playing Drake Ramoray', 'Workplace': 'Days of Our Lives · Full-time', 'Duration': 'Apr 1995 - Present · 27 yrs 9 mos', 'Workplace Location': 'New York, United States', 'Description': "- I played Dr. Drake Ramoray, the world's best neurosurgeon- Reprised my role as Dr. Drake Ramoray's brother after getting killed in the show -_-"}, '1': {'Role': 'Mac', 'Workplace': 'Mac & C.H.E.E.S…	3	{}	0	{}	0	{}	0	{'Skill 0': 'Acting', 'Skill 1': 'Loyal (to friends only)', 'Skill 2': 'Flirting'}	3	{}	0	{}	0	{}	0	{}	0	{}	0	{}	0	{}	0	{}	0	{}	0	{}	0	1
{'Full Name': 'Vikram Mandala', 'Workplace': 'HR Manager at JOB VACANCIES TODAY', 'Location': 'Yerevan, Yerevan, Armenia', 'Connections': '500+', 'Photo': 'Yes', 'Followers': '56,714'}	Vikram Mandala	HR Manager at JOB VACANCIES TODAY	Yerevan, Yerevan, Armenia	500	Yes	56714		{'0': {'Role': 'HR Manager', 'Workplace': 'JOB VACANCIES TODAY · Full-time', 'Duration': '', 'Workplace Location': '', 'Description': ''}}	1	{}	0	{}	0	{}	0	{}	0	{}	0	{}	0	{}	0	{}	0	{}	0	{}	0	{}	0	{}	0	{'0': {'Interest': 'United Nations Volunteers', 'ID': '24960', 'Category': 'company', 'URL': 'https://www.linkedin.com/company/24960'}, '1': {'Interest': 'LinkedIn News Europe', 'ID': '64872366', 'Category': 'company', 'URL': 'https://www.linkedin.com/company/64872366'}}	2	{}	0	1
{'Full Name': 'Ross Geller, Ph.D.', 'Workplace': 'College Professor at New York University', 'Location': 'New York, New York, United States', 'Connections': '', 'Photo': 'Yes', 'Followers': '1'}	Ross Geller, Ph.D.	College Professor at New York University	New York, New York, United States	0	Yes	1	My journey to becoming a college professor started when I received my Ph.D. from Columbia University. After graduation, I took on an aspiring role as a Paleontologist and Museum Curator at the American Museum of Natural History. I have always been intrigued by fossils, the discoveries of new species, and dinosaurs! When my time at the American Museum of Natural History ended, I was offered a posi…	{'0': {'Workplace': 'New York University', 'Role': 'College Professor', 'Duration': 'Oct 1999 - Present · 23 yrs 3 mos', 'Workplace Location': '', 'Description': 'Promoted to Tenured College Professor in 2004.'}, '1': {'Workplace': 'New York University', 'Role': 'Paleontologist', 'Duration': 'Oct 1999 - Present · 23 yrs 3 mos', 'Workplace Location': '', 'Description': ''}, '2': {'Workplace': 'Ame…	4	{'0': {'Institute': 'Columbia University', 'Degree': 'Doctor of Philosophy - PhD, Paleontology', 'Duration': '1993', 'Description': ''}, '1': {'Institute': 'Lincoln High School', 'Degree': 'High School Diploma', 'Duration': '1981 - 1985', 'Description': ''}}	2	{}	0	{}	0	{'Skill 0': 'Research', 'Skill 1': 'Communication', 'Skill 2': 'Problem Solving'}	3	{}	0	{}	0	{}	0	{}	0	{}	0	{}	0	{}	0	{}	0	{'0': {'Interest': 'Columbia University', 'ID': '2624', 'Category': 'company', 'URL': 'https://www.linkedin.com/company/2624'}, '1': {'Interest': 'New York University', 'ID': '3159', 'Category': 'company', 'URL': 'https://www.linkedin.com/company/3159'}, '2': {'Interest': 'New York University', 'ID': '3159', 'Category': 'school', 'URL': 'https://www.linkedin.com/school/3159'}, '3': {'Interest': '…	4	{}	0	1
{'Full Name': 'Salvi Khachatryan', 'Workplace': 'Hr-Manager', 'Location': 'Yerevan, Yerevan, Armenia', 'Connections': '500+', 'Photo': 'Yes', 'Followers': '50,201'}	Salvi Khachatryan	Hr-Manager	Yerevan, Yerevan, Armenia	500	Yes	50201		{}	0	{}	0	{}	0	{}	0	{}	0	{}	0	{}	0	{}	0	{}	0	{}	0	{}	0	{}	0	{}	0	{'0': {'Interest': 'Ardensi', 'ID': '70920325', 'Category': 'company', 'URL': 'https://www.linkedin.com/company/70920325'}, '1': {'Interest': 'Free Online Courses', 'ID': '11335755', 'Category': 'company', 'URL': 'https://www.linkedin.com/company/11335755'}}	2	{'adnane-nadour-mechanical': {'Full Name': 'Adnane NADOUR', 'Category': 'in', 'URL': 'https://www.linkedin.com/in/adnane-nadour-mechanical'}, 'erekrut': {'Full Name': 'Erekrut... Recruitment Made Easy', 'Category': 'company', 'URL': 'https://www.linkedin.com/company/erekrut'}, 'vega-pharma-limited': {'Full Name': 'VEGA GROUP - Vitamins to Vega. Vitamins, Feed additives,Food additives China factor…	5	1
{'Full Name': 'Ani Ghazaryan', 'Workplace': 'Hr-Manager', 'Location': 'Yerevan, Yerevan, Armenia', 'Connections': '500+', 'Photo': 'Yes', 'Followers': '28,392'}	Ani Ghazaryan	Hr-Manager	Yerevan, Yerevan, Armenia	500	Yes	28392		{}	0	{'0': {'Institute': 'Yerevan State University', 'Degree': "Bachelor's degree, Business Administration and Management, General", 'Duration': '2010 - 2014', 'Description': ''}}	1	{}	0	{}	0	{'Skill 0': 'Social Media', 'Skill 1': 'Project Management', 'Skill 2': 'Project Plans'}	3	{}	0	{}	0	{}	0	{}	0	{}	0	{}	0	{}	0	{}	0	{'0': {'Interest': 'Tiffany Dufu', 'ID': 'tiffanydufu', 'Category': 'in', 'URL': 'https://www.linkedin.com/in/tiffanydufu'}, '1': {'Interest': 'John Hope Bryant', 'ID': 'johnhopebryant', 'Category': 'in', 'URL': 'https://www.linkedin.com/in/johnhopebryant'}, '2': {'Interest': 'Yerevan State University', 'ID': '583531', 'Category': 'company', 'URL': 'https://www.linkedin.com/company/583531'}, '3':…	5	{'hrant-sargsyan-7a2337254': {'Full Name': 'Hrant Sargsyan', 'Category': 'in', 'URL': 'https://www.linkedin.com/in/hrant-sargsyan-7a2337254'}, 'raheemedawar': {'Full Name': '🎉 Raheem Dawar', 'Category': 'in', 'URL': 'https://www.linkedin.com/in/raheemedawar'}, 'mukesh-patil-07336423': {'Full Name': 'Mukesh Patil', 'Category': 'in', 'URL': 'https://www.linkedin.com/in/mukesh-patil-07336423'}, 'dan…	7	1
{'Full Name': 'Christie Stinger', 'Workplace': 'Retail Specialist at KIKICHIC', 'Location': 'Denver, Colorado, United States', 'Connections': '', 'Photo': 'Yes', 'Followers': '0'}	Christie Stinger	Retail Specialist at KIKICHIC	Denver, Colorado, United States	0	Yes	0		{'0': {'Role': 'Retail Specialist', 'Workplace': 'KIKICHIC · Full-time', 'Duration': '', 'Workplace Location': '', 'Description': ''}}	1	{}	0	{}	0	{}	0	{}	0	{}	0	{}	0	{}	0	{}	0	{}	0	{}	0	{}	0	{}	0	{'0': {'Interest': 'KIKICHIC', 'ID': '14841819', 'Category': 'company', 'URL': 'https://www.linkedin.com/company/14841819'}, '1': {'Interest': 'The InStore Group', 'ID': '5157459', 'Category': 'company', 'URL': 'https://www.linkedin.com/company/5157459'}}	2	{'vacasa': {'Full Name': 'Vacasa', 'Category': 'company', 'URL': 'https://www.linkedin.com/company/vacasa'}}	1	1
{'Full Name': 'ANAND K.', 'Workplace': 'Business Development Manager (Domestic and International)', 'Location': 'Bengaluru, Karnataka, India', 'Connections': '500+', 'Photo': 'No', 'Followers': '12,215'}	ANAND K.	Business Development Manager (Domestic and International)	Bengaluru, Karnataka, India	500	No	12215	Domestic and international business development manager	{'0': {'Role': 'Business Development Manager', 'Workplace': 'Individual', 'Duration': 'Jan 2010 - Present · 13 yrs', 'Workplace Location': '', 'Description': ''}}	1	{'0': {'Institute': 'Rani Durgavati Vishwavidyalaya', 'Degree': "Master's degree, Business, Management, Marketing, and Related Support Services", 'Duration': '', 'Description': ''}}	1	{}	0	{}	0	{'Skill 0': 'Project Management', 'Skill 1': 'Management', 'Skill 2': 'Sales'}	3	{}	0	{}	0	{}	0	{}	0	{}	0	{}	0	{}	0	{}	0	{'0': {'Interest': 'Bill Gates', 'ID': 'williamhgates', 'Category': 'in', 'URL': 'https://www.linkedin.com/in/williamhgates'}, '1': {'Interest': 'James Altucher', 'ID': 'jamesaltucher', 'Category': 'in', 'URL': 'https://www.linkedin.com/in/jamesaltucher'}, '2': {'Interest': 'Evosys', 'ID': '256747', 'Category': 'company', 'URL': 'https://www.linkedin.com/company/256747'}, '3': {'Interest': 'LiveL…	8	{'amk-andhanar-munnetra-kazhagam': {'Full Name': 'Brahmin Development Party (AMK - Andhanar Munnetra Kazhagam)', 'Category': 'company', 'URL': 'https://www.linkedin.com/company/amk-andhanar-munnetra-kazhagam'}, 'kash-dewan-534997196': {'Full Name': 'Kash Dewan', 'Category': 'in', 'URL': 'https://www.linkedin.com/in/kash-dewan-534997196'}, 'neeraj-majmundar-777a63101': {'Full Name': 'Neeraj Majmun…	6	1
{'Full Name': 'Dhanasekar Rathinapandian', 'Workplace': 'US Healthcare Recruiter at Altos Incorporated', 'Location': 'Irvine, California, United States', 'Connections': '500+', 'Photo': 'Yes', 'Followers': '830'}	Dhanasekar Rathinapandian	US Healthcare Recruiter at Altos Incorporated	Irvine, California, United States	500	Yes	830	Experienced Supervisor with a demonstrated history of working in the health wellness and fitness industry. Skilled in Microsoft Excel, Management, Customer Service, Microsoft Word, and Microsoft PowerPoint. Strong professional with a Bachelor's degree focused in Computer Science from Tamilnadu College of Engineering.	{'0': {'Workplace': 'US Healthcare Recruiter', 'Role': '', 'Duration': '', 'Workplace Location': '', 'Description': 'My Duties1- I was handling calls and sourcing resumes for client and report to the team lead. 2- Working on W2 positions as per the client request. 3- Call and made a deal with consultant for the position and took submission details. 4- Mass mailing and sourcing resumes on Monster …	2	{'0': {'Institute': 'Tamilnadu College of Engineering', 'Degree': "Bachelor's degree, Computer Science", 'Duration': '2014 - 2017', 'Description': 'Activities and societies: IV Team Management'}, '1': {'Institute': 'Maharaja Institute of Technology', 'Degree': 'B.E Computer Science and Engineering, Computer Engineering', 'Duration': '2013 - 2014', 'Description': 'Activities and societies: NSS'}, …	3	{}	0	{}	0	{'Skill 0': 'Microsoft Office', 'Skill 1': 'Leadership', 'Skill 2': 'Social Media'}	3	{}	0	{}	0	{}	0	{}	0	{}	0	{}	0	{}	0	{}	0	{'0': {'Interest': 'Satya Nadella', 'ID': 'satyanadella', 'Category': 'in', 'URL': 'https://www.linkedin.com/in/satyanadella'}, '1': {'Interest': 'Shradha Sharma', 'ID': 'sharmashradha', 'Category': 'in', 'URL': 'https://www.linkedin.com/in/sharmashradha'}, '2': {'Interest': 'Mindpool Technologies Inc', 'ID': '2026497', 'Category': 'company', 'URL': 'https://www.linkedin.com/company/2026497'}, '3…	7	{'kartik-bhatia-158356179': {'Full Name': 'Kartik Bhatia', 'Category': 'in', 'URL': 'https://www.linkedin.com/in/kartik-bhatia-158356179'}, 'kedmaough': {'Full Name': 'Kedma Ough', 'Category': 'in', 'URL': 'https://www.linkedin.com/in/kedmaough'}, 'avni-raghuwanshi-25a91323a': {'Full Name': 'Avni Raghuwanshi', 'Category': 'in', 'URL': 'https://www.linkedin.com/in/avni-raghuwanshi-25a91323a'}, 'su…	6	1
{'Full Name': 'selen selvam', 'Workplace': 'Fitness instructor at Mr.S Fitness Studio', 'Location': 'Tamil Nadu, India', 'Connections': '500+', 'Photo': 'Yes', 'Followers': '721'}	selen selvam	Fitness instructor at Mr.S Fitness Studio	Tamil Nadu, India	500	Yes	721		{'0': {'Role': 'Fitness Instructor', 'Workplace': 'Mr.S fitness studio · Full-time', 'Duration': 'Jun 2020 - Present · 2 yrs 7 mos', 'Workplace Location': 'Namakkal, Tamil Nadu, India', 'Description': 'Skills: Management · Sales · Fitness Training · Business Development · Personal Training'}}	1	{'0': {'Institute': 'CSI College of Engineering', 'Degree': 'Bachelor of Engineering - BE, Mechanical Engineering', 'Duration': 'Aug 2015 - Nov 2020', 'Description': 'Grade: 6.79'}}	1	{}	0	{}	0	{'Skill 0': 'Management', 'Skill 1': 'Sales', 'Skill 2': 'Fitness Training'}	3	{}	0	{}	0	{}	0	{}	0	{}	0	{}	0	{}	0	{}	0	{}	0	{'ronaald-patrik-bb278749': {'Full Name': 'Ronaald Patrik (.', 'Category': 'in', 'URL': 'https://www.linkedin.com/in/ronaald-patrik-bb278749'}, 'vishal-marwaha-529083151': {'Full Name': 'Vishal Marwaha', 'Category': 'in', 'URL': 'https://www.linkedin.com/in/vishal-marwaha-529083151'}, 'khalidrasool': {'Full Name': 'Khalid Rasool', 'Category': 'in', 'URL': 'https://www.linkedin.com/in/khalidrasool…	5	1
{'Full Name': 'Pritam Debbarma', 'Workplace': 'Technical Recruiter-US at Altos Incorporated', 'Location': 'New Delhi, Delhi, India', 'Connections': '500+', 'Photo': 'Yes', 'Followers': '800'}	Pritam Debbarma	Technical Recruiter-US at Altos Incorporated	New Delhi, Delhi, India	500	Yes	800		{'0': {'Role': 'US Healthcare Recruiter', 'Workplace': 'Altos Incorporated · Full-time', 'Duration': 'Nov 2020 - Present · 2 yrs 2 mos', 'Workplace Location': 'Noida', 'Description': ''}}	1	{'0': {'Institute': 'Zakir Husain Delhi College', 'Degree': 'Bachelor of Arts - BA', 'Duration': '', 'Description': ''}, '1': {'Institute': 'Don Bosco School', 'Degree': '', 'Duration': '', 'Description': ''}, '2': {'Institute': 'Saint Andre School', 'Degree': '', 'Duration': '', 'Description': ''}}	3	{}	0	{}	0	{'Skill 0': 'Recruiter', 'Skill 1': 'Healthcare Recruiter', 'Skill 2': 'Health care Recruiter'}	3	{}	0	{}	0	{}	0	{}	0	{}	0	{}	0	{}	0	{}	0	{'0': {'Interest': 'Crossover', 'ID': '9308035', 'Category': 'company', 'URL': 'https://www.linkedin.com/company/9308035'}, '1': {'Interest': 'Void2One Solutions', 'ID': '79042999', 'Category': 'company', 'URL': 'https://www.linkedin.com/company/79042999'}, '2': {'Interest': 'Zakir Husain Delhi College', 'ID': '26633112', 'Category': 'school', 'URL': 'https://www.linkedin.com/school/26633112'}, '…	4	{'thehemabisht': {'Full Name': 'Hema Bisht', 'Category': 'in', 'URL': 'https://www.linkedin.com/in/thehemabisht'}, 'vandana-saini98': {'Full Name': 'Vandana Saini', 'Category': 'in', 'URL': 'https://www.linkedin.com/in/vandana-saini98'}}	2	1
{'Full Name': 'Madelyn Brown', 'Workplace': 'Executive Assistant @ HRS agency', 'Location': 'New York, New York, United States', 'Connections': '500+', 'Photo': 'Yes', 'Followers': '944'}	Madelyn Brown	Executive Assistant @ HRS agency	New York, New York, United States	500	Yes	944		{'0': {'Role': 'Executive Assistant', 'Workplace': 'HRS agency · Full-time', 'Duration': 'Mar 2021 - Present · 1 yr 10 mos', 'Workplace Location': '', 'Description': 'Assisting C Level Executives'}, '1': {'Role': 'Business Development Executive', 'Workplace': 'Globant · Full-time', 'Duration': 'Aug 2018 - Feb 2021 · 2 yrs 7 mos', 'Workplace Location': '', 'Description': ''}, '2': {'Role': 'Market…	3	{'0': {'Institute': 'University of Dubuque', 'Degree': '', 'Duration': '', 'Description': ''}}	1	{}	0	{}	0	{}	0	{}	0	{}	0	{}	0	{}	0	{}	0	{}	0	{}	0	{}	0	{'0': {'Interest': 'HRS agency', 'ID': '37533103', 'Category': 'company', 'URL': 'https://www.linkedin.com/company/37533103'}, '1': {'Interest': 'Forbes', 'ID': '5597', 'Category': 'company', 'URL': 'https://www.linkedin.com/company/5597'}, '2': {'Interest': 'University of Dubuque', 'ID': '45460', 'Category': 'school', 'URL': 'https://www.linkedin.com/school/45460'}}	3	{'reljadenic': {'Full Name': 'Relja Denić', 'Category': 'in', 'URL': 'https://www.linkedin.com/in/reljadenic'}, 'forbes-magazine': {'Full Name': 'Forbes', 'Category': 'company', 'URL': 'https://www.linkedin.com/company/forbes-magazine'}}	2	1
{'Full Name': 'Honest Man', 'Workplace': 'My personal information', 'Location': 'Doha Metropolitan Area', 'Connections': '500+', 'Photo': 'Yes', 'Followers': '575'}	Honest Man	My personal information	Doha Metropolitan Area	500	Yes	575	My personal information	{'0': {'Role': 'Personal information', 'Workplace': 'My personal information · Full-time', 'Duration': 'Jul 2019 - Present · 3 yrs 6 mos', 'Workplace Location': 'Doha, Qatar', 'Description': 'My personal information'}}	1	{'0': {'Institute': 'MS University India', 'Degree': "Bachelor's degree, Computer and Information Sciences and Support Services", 'Duration': '', 'Description': 'Grade: A'}, '1': {'Institute': '2007', 'Degree': 'B.C.A. (Hon’s) Bachelor of Computer Application from India., M,S, University', 'Duration': '2011 - 2014', 'Description': 'Activities and societies: My study and social help all people wor…	3	{}	0	{}	0	{'Skill 0': 'Manufacturing', 'Skill 1': 'Lean Manufacturing', 'Skill 2': 'Six Sigma'}	3	{}	0	{}	0	{}	0	{}	0	{}	0	{}	0	{'Language 0': 'English.Arabic, Urdu ,Hindi'}	1	{}	0	{'0': {'Interest': 'Mary Barra', 'ID': 'mary-barra', 'Category': 'in', 'URL': 'https://www.linkedin.com/in/mary-barra'}, '1': {'Interest': 'Mohammad Al Gergawi', 'ID': 'mohammedalgergawi', 'Category': 'in', 'URL': 'https://www.linkedin.com/in/mohammedalgergawi'}, '2': {'Interest': 'Nesco Resource', 'ID': '28014', 'Category': 'company', 'URL': 'https://www.linkedin.com/company/28014'}, '3': {'Inte…	6	{'manharmohd': {'Full Name': 'MANHAR MOHAMMED', 'Category': 'in', 'URL': 'https://www.linkedin.com/in/manharmohd'}, 'aboutfacemodels': {'Full Name': 'Jillian Davis', 'Category': 'in', 'URL': 'https://www.linkedin.com/in/aboutfacemodels'}, 'makayla-green-86b5261aa': {'Full Name': 'Makayla Green', 'Category': 'in', 'URL': 'https://www.linkedin.com/in/makayla-green-86b5261aa'}, 'leisha-dean': {'Full…	5	1
{'Full Name': 'Advaith Reddy', 'Workplace': 'Project Manager at CarMax', 'Location': 'United States', 'Connections': '219', 'Photo': 'Yes', 'Followers': '219'}	Advaith Reddy	Project Manager at CarMax	United States	219	Yes	219		{'0': {'Role': 'Project Manager', 'Workplace': 'CarMax', 'Duration': 'Jun 2019 - Present · 3 yrs 7 mos', 'Workplace Location': 'Richmond, Virginia, United States', 'Description': ''}, '1': {'Role': 'Team Lead', 'Workplace': 'T-Mobile', 'Duration': 'Jan 2017 - May 2019 · 2 yrs 5 mos', 'Workplace Location': 'Virginia, United States', 'Description': ''}, '2': {'Workplace': 'Apple', 'Role': 'Sr. Full…	5	{'0': {'Institute': 'Osmania University', 'Degree': "Bachelor's degree, Computer Science", 'Duration': '', 'Description': ''}}	1	{}	0	{}	0	{'Skill 0': 'JavaScript', 'Skill 1': 'Node.js', 'Skill 2': 'AngularJS'}	3	{}	0	{}	0	{}	0	{}	0	{}	0	{}	0	{}	0	{}	0	{'0': {'Interest': 'LinkedIn News India', 'ID': '64870784', 'Category': 'company', 'URL': 'https://www.linkedin.com/company/64870784'}, '1': {'Interest': 'Osmania University', 'ID': '15094382', 'Category': 'company', 'URL': 'https://www.linkedin.com/company/15094382'}, '2': {'Interest': 'Osmania University', 'ID': '15094382', 'Category': 'school', 'URL': 'https://www.linkedin.com/school/15094382'…	3	{}	0	1
{'Full Name': 'Nymphia Nagi', 'Workplace': 'Student at KiiT University', 'Location': 'Lucknow, Uttar Pradesh, India', 'Connections': '500+', 'Photo': 'Yes', 'Followers': '1,220'}	Nymphia Nagi	Student at KiiT University	Lucknow, Uttar Pradesh, India	500	Yes	1220	Experienced Manager with a demonstrated history of working in the education management industry. Skilled in Analytical Skills, Strategic Planning, Leadership, Career Counseling, and Public Speaking. Strong professional with a Master of Business Administration - MBA focused in Project Management. More than 4 year of experience in guiding professionals globally and mentoring for various programs li…	{'0': {'Role': 'Information Technology Project Coordinator', 'Workplace': 'CRKB IT Solutions Pvt Ltd · Full-time', 'Duration': 'Jun 2020 - Present · 2 yrs 7 mos', 'Workplace Location': 'India', 'Description': ''}}	1	{'0': {'Institute': 'KiiT University', 'Degree': 'Bachelor of Business Administration - BBA, Marketing', 'Duration': '2015 - 2018', 'Description': ''}}	1	{}	0	{}	0	{'Skill 0': 'Accounting', 'Skill 1': 'Writing', 'Skill 2': 'Order Fulfillment'}	3	{}	0	{}	0	{}	0	{}	0	{}	0	{}	0	{}	0	{}	0	{'0': {'Interest': 'LinkedIn News India', 'ID': '64870784', 'Category': 'company', 'URL': 'https://www.linkedin.com/company/64870784'}, '1': {'Interest': 'KiiT University', 'ID': '251741', 'Category': 'company', 'URL': 'https://www.linkedin.com/company/251741'}, '2': {'Interest': 'KiiT University', 'ID': '251741', 'Category': 'school', 'URL': 'https://www.linkedin.com/school/251741'}}	3	{}	0	1
{'Full Name': 'Mayra Gour', 'Workplace': 'IT Specialist at Marketo, an Adobe Company', 'Location': 'Ahmedabad, Gujarat, India', 'Connections': '500+', 'Photo': 'Yes', 'Followers': '4,007'}	Mayra Gour	IT Specialist at Marketo, an Adobe Company	Ahmedabad, Gujarat, India	500	Yes	4007	Experienced Manager with a demonstrated history of working in the education management industry. Skilled in Analytical Skills, Strategic Planning, Leadership, Career Counseling, and Public Speaking. Strong professional with a Master of Business Administration - MBA focused in Project Management. More than 4 year of experience in guiding professionals globally and mentoring for various programs li…	{'0': {'Role': 'IT Specialist', 'Workplace': 'Marketo, an Adobe Company · Full-time', 'Duration': 'Mar 2016 - Feb 2019 · 3 yrs', 'Workplace Location': '', 'Description': ''}}	1	{'0': {'Institute': 'RR Institute Of Technology', 'Degree': 'Bachelor of Business Administration - BBA, Computer and Information Sciences, General', 'Duration': '2012 - 2015', 'Description': ''}}	1	{}	0	{}	0	{'Skill 0': 'Project Plans', 'Skill 1': 'Project Management', 'Skill 2': 'Commercial Construction'}	3	{}	0	{}	0	{}	0	{}	0	{}	0	{}	0	{}	0	{}	0	{'0': {'Interest': 'Melinda French Gates', 'ID': 'melindagates', 'Category': 'in', 'URL': 'https://www.linkedin.com/in/melindagates'}, '1': {'Interest': 'Bill Gates', 'ID': 'williamhgates', 'Category': 'in', 'URL': 'https://www.linkedin.com/in/williamhgates'}, '2': {'Interest': 'LinkedIn News India', 'ID': '64870784', 'Category': 'company', 'URL': 'https://www.linkedin.com/company/64870784'}, '3'…	5	{'industrial-platform': {'Full Name': 'Industrial Platform', 'Category': 'company', 'URL': 'https://www.linkedin.com/company/industrial-platform'}}	1	1
{'Full Name': 'Krity Khanna', 'Workplace': 'Information Technology Project Management at Dassault Systemes India Pvt Ltd (SollidWorks) Ind', 'Location': 'Himachal Pradesh, India', 'Connections': '500+', 'Photo': 'Yes', 'Followers': '2,440'}	Krity Khanna	Information Technology Project Management at Dassault Systemes India Pvt Ltd (SollidWorks) Ind	Himachal Pradesh, India	500	Yes	2440	Experienced Manager with a demonstrated history of working in the education management industry. Skilled in Analytical Skills, Strategic Planning, Leadership, Career Counseling, and Public Speaking. Strong professional with a Master of Business Administration - MBA focused in Project Management. More than 4 year of experience in guiding professionals globally and mentoring for various programs li…	{'0': {'Role': 'Information Technology Project Management', 'Workplace': 'Dassault Systemes India Pvt Ltd (SollidWorks) Ind · Full-time', 'Duration': 'Aug 2019 - Jul 2020 · 1 yr', 'Workplace Location': '', 'Description': ''}}	1	{'0': {'Institute': 'Himachal Pradesh Jobs', 'Degree': 'Bachelor of Business Administration - BBA, Business, Management, Marketing, and Related Support Services', 'Duration': '2015 - 2018', 'Description': ''}}	1	{}	0	{}	0	{'Skill 0': 'Business Development', 'Skill 1': 'Project Management', 'Skill 2': 'PSM'}	3	{}	0	{}	0	{}	0	{}	0	{}	0	{}	0	{}	0	{}	0	{'0': {'Interest': 'LinkedIn News India', 'ID': '64870784', 'Category': 'company', 'URL': 'https://www.linkedin.com/company/64870784'}, '1': {'Interest': 'Harvard Business Review', 'ID': '1649', 'Category': 'company', 'URL': 'https://www.linkedin.com/company/1649'}, '2': {'Interest': 'Himachal Pradesh Jobs', 'ID': '15113704', 'Category': 'school', 'URL': 'https://www.linkedin.com/school/15113704'…	3	{}	0	1
{'Full Name': 'Melissa Chauhan', 'Workplace': 'Information Technology Specialist at ITC Infotech', 'Location': 'Bengaluru, Karnataka, India', 'Connections': '500+', 'Photo': 'Yes', 'Followers': '2,339'}	Melissa Chauhan	Information Technology Specialist at ITC Infotech	Bengaluru, Karnataka, India	500	Yes	2339	Experienced Manager with a demonstrated history of working in the education management industry. Skilled in Analytical Skills, Strategic Planning, Leadership, Career Counseling, and Public Speaking. Strong professional with a Master of Business Administration - MBA focused in Project Management. More than 4 year of experience in guiding professionals globally and mentoring for various programs li…	{'0': {'Role': 'Information Technology Specialist', 'Workplace': 'ITC Infotech · Full-time', 'Duration': 'Sep 2017 - Aug 2019 · 2 yrs', 'Workplace Location': '', 'Description': ''}}	1	{'0': {'Institute': 'Himgiri Zee University, Dehradun', 'Degree': 'Bachelor of Business Administration - BBA, Computer and Information Sciences and Support Services', 'Duration': '2013 - 2016', 'Description': ''}}	1	{}	0	{}	0	{'Skill 0': 'Network Administration', 'Skill 1': 'Retirement Benefits', 'Skill 2': 'Windows'}	3	{}	0	{}	0	{}	0	{}	0	{}	0	{}	0	{}	0	{}	0	{'0': {'Interest': 'Himgiri Zee University, Dehradun', 'ID': '15118132', 'Category': 'company', 'URL': 'https://www.linkedin.com/company/15118132'}, '1': {'Interest': 'LinkedIn News India', 'ID': '64870784', 'Category': 'company', 'URL': 'https://www.linkedin.com/company/64870784'}, '2': {'Interest': 'Himgiri Zee University, Dehradun', 'ID': '15118132', 'Category': 'school', 'URL': 'https://www.l…	3	{}	0	1
{'Full Name': 'Iwona Blecharczyk', 'Workplace': 'Top Influencer in Road Transport • TikTok • YouTube • Facebook • Instagram • Caring for improving the image of professional truck drivers, revitalising trucking culture and promoting fair brands', 'Location': 'Gmina Dubiecko, Podkarpackie, Poland', 'Connections': '500+', 'Photo': 'Yes', 'Followers': '10,594'}	Iwona Blecharczyk	Top Influencer in Road Transport • TikTok • YouTube • Facebook • Instagram • Caring for improving the image of professional truck drivers, revitalising trucking culture and promoting fair brands	Gmina Dubiecko, Podkarpackie, Poland	500	Yes	10594	Moje życie kręci się wokół transportu. Przemierzam świat samochodami ciężarowymi, dostarczając niesamowite ładunki i podziwiając piękne miejsca z kabiny samochodu.Wykorzystując internet, pokazuję wspaniałe, jak i trudne chwile, których doświadcza kierowca w transporcie międzynarodowym na różnych kontynentach.W branży transportowej działam już od ponad 10 lat, w tym 6 lat w transporcie specjalisty…	{'0': {'Workplace': 'Imagination Transport', 'Role': 'Chief Executive Officer', 'Duration': 'Sep 2021 - Present · 1 yr 4 mos', 'Workplace Location': '', 'Description': ''}, '1': {'Workplace': 'Imagination Transport', 'Role': 'CEO', 'Duration': 'Aug 2021 - Present · 1 yr 5 mos', 'Workplace Location': '', 'Description': ''}, '2': {'Role': 'Ambasador marki', 'Workplace': 'TomTom', 'Duration': 'Nov 2…	6	{'0': {'Institute': 'Uniwersytet Rzeszowski', 'Degree': 'Licencjat (Lic.), Filologia Angielska', 'Duration': '', 'Description': ''}}	1	{}	0	{'0': {'Role': 'Ambasador', 'Organization': 'Truckers Life Foundation', 'Duration': 'Nov 2013 - Present · 9 yrs 2 mos', 'Description': ''}}	1	{'Skill 0': 'Transport międzynarodowy', 'Skill 1': 'Transport ciężarowy', 'Skill 2': 'Marketing'}	3	{}	0	{}	0	{}	0	{}	0	{'0': {'Award': 'Człowiek Roku – Skrzydła Transportu 2019', 'Info': 'Issued by Transport Logistyka Polska · Dec 2019', 'Description': ''}, '1': {'Award': 'Barbie Shero', 'Info': 'Issued by Mattel · Mar 2019', 'Description': ''}}	2	{}	0	{'Language 0': 'angielski', 'Language 1': 'niemiecki', 'Language 2': 'polski'}	3	{}	0	{'0': {'Interest': 'Bill Gates', 'ID': 'williamhgates', 'Category': 'in', 'URL': 'https://www.linkedin.com/in/williamhgates'}, '1': {'Interest': 'PIOMAR Sp. z o.o.', 'ID': '17908007', 'Category': 'company', 'URL': 'https://www.linkedin.com/company/17908007'}, '2': {'Interest': 'GNIOTPOL Trailers LTD', 'ID': '11813141', 'Category': 'company', 'URL': 'https://www.linkedin.com/company/11813141'}, '3…	4	{'malgorzata-kulis-3b284a97': {'Full Name': 'Malgorzata Kulis', 'Category': 'in', 'URL': 'https://www.linkedin.com/in/malgorzata-kulis-3b284a97'}, 'tobiasengvall': {'Full Name': 'Tobias Engvall', 'Category': 'in', 'URL': 'https://www.linkedin.com/in/tobiasengvall'}, 'cecilia-carlsson-47107513': {'Full Name': 'Cecilia Carlsson', 'Category': 'in', 'URL': 'https://www.linkedin.com/in/cecilia-carlsso…	6	1
{'Full Name': 'Soumya Verma', 'Workplace': 'Product Specialist at Freelancer', 'Location': 'Gurugram, Haryana, India', 'Connections': '500+', 'Photo': 'Yes', 'Followers': '2,045'}	Soumya Verma	Product Specialist at Freelancer	Gurugram, Haryana, India	500	Yes	2045	Be yourself; everyone else is already taken.	{'0': {'Role': 'Product Specialist', 'Workplace': 'Freelancer', 'Duration': 'Apr 2019 - Present · 3 yrs 9 mos', 'Workplace Location': '', 'Description': ''}}	1	{'0': {'Institute': 'Jamia Millia Islamia', 'Degree': 'Bachelor of Business Administration - BBA, BBA', 'Duration': '2015 - 2018', 'Description': ''}}	1	{'0': {'Title': 'Digital Marketing', 'Company': 'SMstudy - Global Accreditation Body for Sales and Marketing Certifications', 'Description': 'Issued Feb 2020 · No Expiration Date'}}	1	{}	0	{'Skill 0': 'Technical Support', 'Skill 1': 'Communication', 'Skill 2': 'E-Learning'}	3	{}	0	{}	0	{}	0	{}	0	{}	0	{}	0	{}	0	{}	0	{'0': {'Interest': 'Bill Gates', 'ID': 'williamhgates', 'Category': 'in', 'URL': 'https://www.linkedin.com/in/williamhgates'}, '1': {'Interest': 'Cisco Secure', 'ID': '3510977', 'Category': 'company', 'URL': 'https://www.linkedin.com/company/3510977'}, '2': {'Interest': 'TED Conferences', 'ID': '610087', 'Category': 'company', 'URL': 'https://www.linkedin.com/company/610087'}}	3	{'eng-hany-ewis-81224496': {'Full Name': 'Eng Hany Ewis, MBA, PMP®, PgMP®, PfMP®, P3O®', 'Category': 'in', 'URL': 'https://www.linkedin.com/in/eng-hany-ewis-81224496'}, 'sami-alshehri-a1a87676': {'Full Name': 'Sami Alshehri', 'Category': 'in', 'URL': 'https://www.linkedin.com/in/sami-alshehri-a1a87676'}, 'mirza1979': {'Full Name': 'Mirza R. Baig WINNER WORLD CIO AWARD UAE,WINNER CXODX CISO AWARD'…	7	1
{'Full Name': 'Clara Richards', 'Workplace': 'Partner of COSMAX (China) Cosmetics Co., Ltd', 'Location': 'Los Angeles, California, United States', 'Connections': '57', 'Photo': 'Yes', 'Followers': '59'}	Clara Richards	Partner of COSMAX (China) Cosmetics Co., Ltd	Los Angeles, California, United States	57	Yes	59	I am an entrepreneur and investor from China. I like the free, democratic and competitive market environment in the United States. I hope to meet more elites here to expand my circle of friends. I hope to share and learn with you, make progress together, and work hard for a better tomorrow.	{'0': {'Role': 'Partner', 'Workplace': 'Cosmax Inc. · Freelance', 'Duration': '2014 - Present · 9 yrs', 'Workplace Location': 'Guangdong, China', 'Description': 'Skills: International Trade · Business strategist · business management'}}	1	{'0': {'Institute': 'The Chinese University of Hong Kong', 'Degree': "Master's degree, Business Administration and Management, General", 'Duration': 'Sep 2004 - Jun 2011', 'Description': ''}}	1	{}	0	{}	0	{'Skill 0': 'International Trade', 'Skill 1': 'business management', 'Skill 2': 'Business strategist'}	3	{}	0	{}	0	{}	0	{}	0	{}	0	{}	0	{}	0	{}	0	{'0': {'Interest': 'Pilar Jericó, PhD', 'ID': 'pilarjerico', 'Category': 'in', 'URL': 'https://www.linkedin.com/in/pilarjerico'}, '1': {'Interest': 'Get Hired by LinkedIn News Europe', 'ID': '88893327', 'Category': 'company', 'URL': 'https://www.linkedin.com/company/88893327'}, '2': {'Interest': 'Microsoft', 'ID': '1035', 'Category': 'company', 'URL': 'https://www.linkedin.com/company/1035'}, '3'…	6	{'david-citron-34b1a616': {'Full Name': 'David Citron', 'Category': 'in', 'URL': 'https://www.linkedin.com/in/david-citron-34b1a616'}, 'sanjay-pendharkar-58b28419': {'Full Name': 'Sanjay Pendharkar', 'Category': 'in', 'URL': 'https://www.linkedin.com/in/sanjay-pendharkar-58b28419'}, 'davecarruthers': {'Full Name': 'Dave Carruthers', 'Category': 'in', 'URL': 'https://www.linkedin.com/in/davecarrut…	5	1
{'Full Name': 'Ginnie Amelia', 'Workplace': 'Marketing CEO', 'Location': 'Boston, Massachusetts, United States', 'Connections': '', 'Photo': 'Yes', 'Followers': '0'}	Ginnie Amelia	Marketing CEO	Boston, Massachusetts, United States	0	Yes	0	As the marketing CEO and shareholder of Coco Beauty Inc. I am passionate about American beauty products, and in particular, about nature-based beauty products that promote women's maintenance and anti-aging to give women confidence. My job is to connect people who value beauty, anti-aging and sustainability with beauty products that are safe for everyday needs.Being a woman, I am well aware that …	{'0': {'Role': 'Shareholder', 'Workplace': 'Coco Beauty Inc · Full-time', 'Duration': 'Mar 2013 - Present · 9 yrs 10 mos', 'Workplace Location': 'Boston, Massachusetts, United States', 'Description': ''}}	1	{'0': {'Institute': 'Boston College', 'Degree': 'Bachelor of Business Administration - BBA, Business Administration, Management and Operations', 'Duration': 'Jun 2008 - Jul 2012', 'Description': 'Grade: A-'}}	1	{}	0	{}	0	{}	0	{}	0	{}	0	{}	0	{}	0	{}	0	{}	0	{}	0	{}	0	{'0': {'Interest': 'Boston College', 'ID': '5396', 'Category': 'company', 'URL': 'https://www.linkedin.com/company/5396'}, '1': {'Interest': 'Boston College', 'ID': '5396', 'Category': 'school', 'URL': 'https://www.linkedin.com/school/5396'}}	2	{}	0	1
{'Full Name': 'Christine Amelia', 'Workplace': 'Marketing CEO', 'Location': 'Boston, Massachusetts, United States', 'Connections': '', 'Photo': 'Yes', 'Followers': '0'}	Christine Amelia	Marketing CEO	Boston, Massachusetts, United States	0	Yes	0	As the marketing CEO and shareholder of Coco Beauty Inc. I am passionate about American beauty products, and in particular, about nature-based beauty products that promote women's maintenance and anti-aging to give women confidence. My job is to connect people who value beauty, anti-aging and sustainability with beauty products that are safe for everyday needs.Being a woman, I am well aware that …	{'0': {'Role': 'Shareholder', 'Workplace': 'Coco Beauty Inc · Full-time', 'Duration': 'Mar 2013 - Present · 9 yrs 10 mos', 'Workplace Location': 'Boston, Massachusetts, United States', 'Description': ''}}	1	{'0': {'Institute': 'Boston College', 'Degree': 'Bachelor of Business Administration - BBA, Business Administration, Management and Operations', 'Duration': 'Jun 2008 - Jul 2013', 'Description': 'Grade: A-'}}	1	{}	0	{}	0	{}	0	{}	0	{}	0	{}	0	{}	0	{}	0	{}	0	{}	0	{}	0	{'0': {'Interest': 'Boston College', 'ID': '5396', 'Category': 'company', 'URL': 'https://www.linkedin.com/company/5396'}, '1': {'Interest': 'Boston College', 'ID': '5396', 'Category': 'school', 'URL': 'https://www.linkedin.com/school/5396'}}	2	{}	0	1
{'Full Name': 'Alicia Jones', 'Workplace': 'Jewelry Association Member 💎|Member Board of Directors👼🏻', 'Location': 'New York, New York, United States', 'Connections': '500+', 'Photo': 'Yes', 'Followers': '1,018'}	Alicia Jones	Jewelry Association Member 💎|Member Board of Directors👼🏻	New York, New York, United States	500	Yes	1018	Difficulties are a good thing, because they can help you kill your competitors and make you stand out. There are two kinds of difficulties, one is "the mountain of knives and the sea of fire", such as college entrance exams or graduate school; the other is "the frog boiled in warm water", such as vacation or university life. The former may seem hard, but once you cross over you can get clear bene…	{'0': {'Role': 'Member Board of Directors', 'Workplace': 'Wethos · Self-employed', 'Duration': 'Feb 2022 - Present · 11 mos', 'Workplace Location': '', 'Description': ''}, '1': {'Role': 'Member Board of Directors', 'Workplace': 'M.M.LaFleur · Part-time', 'Duration': 'Feb 2013 - Sep 2016 · 3 yrs 8 mos', 'Workplace Location': 'New York, United States', 'Description': 'Skills: Fundraising · Healthca…	4	{'0': {'Institute': 'The University of Hong Kong', 'Degree': "Bachelor's degree, bachelor's degree", 'Duration': 'Feb 2000 - Nov 2004', 'Description': 'Actively participated in all the activities arranged during the university years and won several awards in some activities and competitions'}}	1	{'0': {'Title': '', 'Company': 'LinkedIn', 'Description': 'Issued Feb 2021 · No Expiration Date'}, '1': {'Title': 'Content Marketing and SEO Fundamentals', 'Company': 'Semrush', 'Description': 'Issued Apr 2014 · No Expiration Date'}}	2	{}	0	{'Skill 0': 'Fundraising', 'Skill 1': 'Healthcare', 'Skill 2': 'Mergers & Acquisitions (M&A)'}	3	{}	0	{}	0	{}	0	{}	0	{}	0	{}	0	{}	0	{}	0	{'0': {'Interest': 'Christal M. Jackson', 'ID': 'christalmjackson', 'Category': 'in', 'URL': 'https://www.linkedin.com/in/christalmjackson'}, '1': {'Interest': 'Laysha Ward', 'ID': 'laysha-ward-520159150', 'Category': 'in', 'URL': 'https://www.linkedin.com/in/laysha-ward-520159150'}, '2': {'Interest': 'Columbia University', 'ID': '2624', 'Category': 'company', 'URL': 'https://www.linkedin.com/com…	8	{'the-epoch-times': {'Full Name': 'The Epoch Times', 'Category': 'company', 'URL': 'https://www.linkedin.com/company/the-epoch-times'}, 'iamsandipnayak': {'Full Name': 'Sandip Nayak', 'Category': 'in', 'URL': 'https://www.linkedin.com/in/iamsandipnayak'}, 'ianbremmer': {'Full Name': 'Ian Bremmer', 'Category': 'in', 'URL': 'https://www.linkedin.com/in/ianbremmer'}, 'leadership-first': {'Full Name'…	5	1
{'Full Name': 'Charity Obour', 'Workplace': 'Fashion design', 'Location': 'Tema, Greater Accra Region, Ghana', 'Connections': '500+', 'Photo': 'Yes', 'Followers': '689'}	Charity Obour	Fashion design	Tema, Greater Accra Region, Ghana	500	Yes	689		{'0': {'Role': 'Fashion design', 'Workplace': 'Self-employed', 'Duration': '', 'Workplace Location': '', 'Description': ''}}	1	{}	0	{}	0	{}	0	{}	0	{}	0	{}	0	{}	0	{}	0	{}	0	{}	0	{}	0	{}	0	{'0': {'Interest': 'Lea-Sophie Cramer', 'ID': 'lea-sophie-cramer', 'Category': 'in', 'URL': 'https://www.linkedin.com/in/lea-sophie-cramer'}, '1': {'Interest': 'Ryan Reynolds', 'ID': 'vancityreynolds', 'Category': 'in', 'URL': 'https://www.linkedin.com/in/vancityreynolds'}, '2': {'Interest': 'Black Women Empowered Incorporated', 'ID': '11840110', 'Category': 'company', 'URL': 'https://www.linkedi…	6	{'mandyjross': {'Full Name': 'Mandy Ross', 'Category': 'in', 'URL': 'https://www.linkedin.com/in/mandyjross'}}	1	1
{'Full Name': 'Ganesh Bisht', 'Workplace': '--', 'Location': 'Delhi, India', 'Connections': '', 'Photo': 'No', 'Followers': '0'}	Ganesh Bisht	--	Delhi, India	0	No	0		{'0': {'Role': 'Technical Manager', 'Workplace': 'Dixon Directional', 'Duration': '', 'Workplace Location': '', 'Description': ''}}	1	{}	0	{}	0	{}	0	{}	0	{}	0	{}	0	{}	0	{}	0	{}	0	{}	0	{}	0	{}	0	{'0': {'Interest': 'Dixon Directional', 'ID': '28894794', 'Category': 'company', 'URL': 'https://www.linkedin.com/company/28894794'}}	1	{}	0	1
{'Full Name': 'ARVIND SHARMA', 'Workplace': '--', 'Location': 'Noida, Uttar Pradesh, India', 'Connections': '', 'Photo': 'No', 'Followers': '0'}	ARVIND SHARMA	--	Noida, Uttar Pradesh, India	0	No	0		{'0': {'Role': 'Assistant', 'Workplace': 'Dixon Directional', 'Duration': '', 'Workplace Location': '', 'Description': ''}}	1	{}	0	{}	0	{}	0	{}	0	{}	0	{}	0	{}	0	{}	0	{}	0	{}	0	{}	0	{}	0	{'0': {'Interest': 'Dixon Directional', 'ID': '28894794', 'Category': 'company', 'URL': 'https://www.linkedin.com/company/28894794'}}	1	{}	0	1
{'Full Name': 'Anna Cathy', 'Workplace': 'Hellas House Group Co.Directors COO', 'Location': 'United States', 'Connections': '61', 'Photo': 'Yes', 'Followers': '62'}	Anna Cathy	Hellas House Group Co.Directors COO	United States	61	Yes	62	Dynamic, service-oriented, results-driven leader with experience and track record of leading established, struggling and start-up companies to profitable turnaround and next level performance in distribution, business services and route-based businesses while developing revenue and profitable growth. Improved service, productivity, quality, safety, customer satisfaction and employee commitment to…	{'0': {'Workplace': 'Directors COO', 'Role': '', 'Duration': '', 'Workplace Location': '', 'Description': 'We always believe that good clothing is vital, not only to help empower personal comfort and decency, but also to believe and affirm the unique self-worth of every ordinary and extraordinary individual in China.Therefore, adhering to the product philosophy of adapting to the human body, opti…	2	{'0': {'Institute': 'The University of Hong Kong', 'Degree': "Master's degree, Business Management", 'Duration': 'Sep 2011 - 2013', 'Description': 'Grade: A'}}	1	{}	0	{}	0	{}	0	{}	0	{}	0	{}	0	{}	0	{}	0	{}	0	{}	0	{}	0	{'0': {'Interest': 'Adam Grant', 'ID': 'adammgrant', 'Category': 'in', 'URL': 'https://www.linkedin.com/in/adammgrant'}, '1': {'Interest': "Kevin O'Leary", 'ID': 'kevinolearytv', 'Category': 'in', 'URL': 'https://www.linkedin.com/in/kevinolearytv'}, '2': {'Interest': 'The University of Hong Kong', 'ID': '675376', 'Category': 'company', 'URL': 'https://www.linkedin.com/company/675376'}, '3': {'Int…	8	{'kevinolearytv': {'Full Name': "Kevin O'Leary", 'Category': 'in', 'URL': 'https://www.linkedin.com/in/kevinolearytv'}, 'leadership-first': {'Full Name': 'Leadership First', 'Category': 'company', 'URL': 'https://www.linkedin.com/company/leadership-first'}, 'bqotd.com': {'Full Name': 'Best Quotes of the Day', 'Category': 'company', 'URL': 'https://www.linkedin.com/company/bqotd.com'}, 'sibelterha…	7	1
{'Full Name': 'Yetta Tracy', 'Workplace': 'Nine Shepherd King Co., LTD Directors COO', 'Location': 'United States', 'Connections': '11', 'Photo': 'Yes', 'Followers': '11'}	Yetta Tracy	Nine Shepherd King Co., LTD Directors COO	United States	11	Yes	11	Dynamic, service-oriented, results-driven leader with experience and track record of leading established, struggling and start-up companies to profitable turnaround and next level performance in distribution, business services and route-based businesses while developing revenue and profitable growth. Improved service, productivity, quality, safety, customer satisfaction and employee commitment to…	{'0': {'Workplace': 'Directors COO', 'Role': '', 'Duration': '', 'Workplace Location': '', 'Description': "Ltd. has been focusing on men's pants for 32 years, accumulating 12 million human body data, precipitating 6 main trouser patterns, owning 19 utility model patents in the trouser field, and being a participant in the formulation of China's trouser standard."}, '1': {'Workplace': 'Directors C…	2	{'0': {'Institute': 'National University of Singapore', 'Degree': "Master's degree, Marketing", 'Duration': 'Sep 2011 - Jul 2013', 'Description': 'Grade: A'}, '1': {'Institute': 'The University of Hong Kong', 'Degree': "Master's degree, Business Management", 'Duration': 'Sep 2007 - Jul 2011', 'Description': 'Grade: A'}}	2	{}	0	{}	0	{'Skill 0': 'Education', 'Skill 1': 'Business Management', 'Skill 2': 'Charity Wvents'}	3	{}	0	{}	0	{}	0	{}	0	{}	0	{}	0	{}	0	{}	0	{'0': {'Interest': 'Steven Bartlett', 'ID': 'stevenbartlett-123', 'Category': 'in', 'URL': 'https://www.linkedin.com/in/stevenbartlett-123'}, '1': {'Interest': 'Tony Robbins', 'ID': 'officialtonyrobbins', 'Category': 'in', 'URL': 'https://www.linkedin.com/in/officialtonyrobbins'}, '2': {'Interest': 'Love What Matters', 'ID': '11537309', 'Category': 'company', 'URL': 'https://www.linkedin.com/comp…	6	{'civil-engineering-ideas': {'Full Name': 'People First', 'Category': 'company', 'URL': 'https://www.linkedin.com/company/civil-engineering-ideas'}, 'love-what-matters': {'Full Name': 'Love What Matters', 'Category': 'company', 'URL': 'https://www.linkedin.com/company/love-what-matters'}, 'suleman-shakeel-659642216': {'Full Name': 'Suleman Shakeel', 'Category': 'in', 'URL': 'https://www.linkedin.…	10	1
{'Full Name': 'Qing Li', 'Workplace': 'Chief executive officer/Member of the board', 'Location': 'Hong Kong SAR', 'Connections': '253', 'Photo': 'Yes', 'Followers': '287'}	Qing Li	Chief executive officer/Member of the board	Hong Kong SAR	253	Yes	287	Dynamic, service-oriented, results-driven leader with experience and track record of leading established, struggling and start-up companies to profitable turnaround and next level performance in distribution, business services and route-based businesses while developing revenue and profitable growth. Improved service, productivity, quality, safety, customer satisfaction and employee commitment to…	{'0': {'Role': 'Chief Executive Officer', 'Workplace': "VENT D'EST GARMENTS CO.,LTD. · Full-time", 'Duration': 'Feb 2018 - Present · 4 yrs 11 mos', 'Workplace Location': 'Kowloon, Hong Kong SAR', 'Description': 'Skills: Leadership · Strategic Leadership · Business Process Improvement · Board of Directors · New Business Development'}, '1': {'Role': 'Shopkeeper', 'Workplace': 'Taobao Marketplace · …	4	{'0': {'Institute': 'The University of Hong Kong', 'Degree': "Master's degree, Fashion/Apparel Design", 'Duration': 'Sep 2011 - Aug 2015', 'Description': 'Activities and societies: Student union'}, '1': {'Institute': 'Shenzhen Middle School', 'Degree': 'High School Diploma', 'Duration': 'Sep 2008 - Jun 2011', 'Description': ''}, '2': {'Institute': 'Shenzhen Foreign Languages School', 'Degree': 'J…	3	{}	0	{'0': {'Role': 'Fundraising Volunteer', 'Organization': 'China Red Cross Society', 'Duration': 'Jan 2020 - Present · 3 yrs', 'Description': 'Donate to the fight against coronavirus'}}	1	{'Skill 0': 'Leadership', 'Skill 1': 'Strategic Leadership', 'Skill 2': 'Business Process Improvement'}	3	{}	0	{}	0	{}	0	{}	0	{}	0	{}	0	{}	0	{}	0	{'0': {'Interest': 'Diana Olick', 'ID': 'dianaolick', 'Category': 'in', 'URL': 'https://www.linkedin.com/in/dianaolick'}, '1': {'Interest': 'Maria Bartiromo', 'ID': 'mariabartiromo', 'Category': 'in', 'URL': 'https://www.linkedin.com/in/mariabartiromo'}, '2': {'Interest': 'CircuitSolver', 'ID': '11242724', 'Category': 'company', 'URL': 'https://www.linkedin.com/company/11242724'}, '3': {'Interest…	6	{'laurie-lula-h-2899aa179': {'Full Name': 'Laurie (lula) H.', 'Category': 'in', 'URL': 'https://www.linkedin.com/in/laurie-lula-h-2899aa179'}, 'bqotd.com': {'Full Name': 'Best Quotes of the Day', 'Category': 'company', 'URL': 'https://www.linkedin.com/company/bqotd.com'}, 'aya-jyetoukoum-b218b61b7': {'Full Name': 'Aya Jyetoukoum', 'Category': 'in', 'URL': 'https://www.linkedin.com/in/aya-jyetouko…	8	1
{'Full Name': 'Aditi D.', 'Workplace': 'Shareholder', 'Location': 'United States', 'Connections': '174', 'Photo': 'Yes', 'Followers': '189'}	Aditi D.	Shareholder	United States	174	Yes	189	Women in the workplace need to recognize their strengths, build confidence and work hard towards the goals they set for themselves. Whether it's a three-year plan or a five-year plan, you must persevere, stay focused and work toward your goals	{'0': {'Role': 'Company Shareholders', 'Workplace': '恒林家居股份有限公司 · Freelance', 'Duration': 'Feb 2009 - Present · 13 yrs 11 mos', 'Workplace Location': 'Huzhou, China', 'Description': ''}}	1	{'0': {'Institute': 'Faculty of Business and Economics', 'Degree': 'Undergraduate, Business Management', 'Duration': 'Sep 2002 - Jun 2006', 'Description': 'Grade: A+'}}	1	{}	0	{}	0	{}	0	{}	0	{}	0	{}	0	{}	0	{}	0	{}	0	{}	0	{}	0	{'0': {'Interest': 'Manny Chirico', 'ID': 'mannychirico', 'Category': 'in', 'URL': 'https://www.linkedin.com/in/mannychirico'}, '1': {'Interest': 'Maria Bartiromo', 'ID': 'mariabartiromo', 'Category': 'in', 'URL': 'https://www.linkedin.com/in/mariabartiromo'}, '2': {'Interest': '恒林家居股份有限公司', 'ID': '68205581', 'Category': 'company', 'URL': 'https://www.linkedin.com/company/68205581'}}	3	{'texansforgregabbott': {'Full Name': 'Greg Abbott', 'Category': 'in', 'URL': 'https://www.linkedin.com/in/texansforgregabbott'}, 'liliana-maruta-504b4b1a8': {'Full Name': 'LILIANA MARUTA', 'Category': 'in', 'URL': 'https://www.linkedin.com/in/liliana-maruta-504b4b1a8'}, 'lilly-medical': {'Full Name': 'Lilly Medical US', 'Category': 'company', 'URL': 'https://www.linkedin.com/company/lilly-medica…	9	1
{'Full Name': 'Joan LI', 'Workplace': 'Operations Director of J.ING. Has a long strategic vision. Diversified operator company.', 'Location': 'Hacienda Heights, California, United States', 'Connections': '137', 'Photo': 'Yes', 'Followers': '137'}	Joan LI	Operations Director of J.ING. Has a long strategic vision. Diversified operator company.	Hacienda Heights, California, United States	137	Yes	137	I do what I want, with precision and purpose.Seasoned purpose-driven corporate strategist with experience in corporate, higher education, nonprofit and government sectors. Focus on innovation, strategic planning, data-driven insights, business growth and brand awareness. I have exceptional skills in building and leading high performance and have extensive experience in developing and executing ev…	{'0': {'Workplace': 'Director of Operations', 'Role': '', 'Duration': '', 'Workplace Location': '', 'Description': 'J.ING is a modern fast fashion women\'s clothing brand founded in Los Angeles, USA in 2017. Adhering to the belief of "let all women have the quality of luxury goods at the most reasonable price", we focus on making every piece of clothing a "classic". It satisfies the product deman…	2	{'0': {'Institute': 'Cornell University', 'Degree': "Bachelor's degree", 'Duration': '2003 - 2007', 'Description': 'Activities and societies: Activities and societies: Activities and societies: Since this semester of the club department, my biggest gain is the friends I got in the club. Of course, there are many freshman members and directors at the same level. After half a semester, I found that…	1	{}	0	{}	0	{'Skill 0': 'Public Affairs', 'Skill 1': 'corporate affairs', 'Skill 2': 'strategic partnership'}	3	{}	0	{}	0	{}	0	{}	0	{}	0	{}	0	{}	0	{}	0	{'0': {'Interest': 'Cornell University', 'ID': '3523', 'Category': 'company', 'URL': 'https://www.linkedin.com/company/3523'}, '1': {'Interest': 'J.ING', 'ID': '18418532', 'Category': 'company', 'URL': 'https://www.linkedin.com/company/18418532'}, '2': {'Interest': 'Cornell University', 'ID': '3523', 'Category': 'school', 'URL': 'https://www.linkedin.com/school/3523'}, '3': {'Interest': 'State Un…	4	{}	0	1
{'Full Name': 'Anna martinez', 'Workplace': 'Real Estate Consultant and Contractor', 'Location': 'Dearborn, Michigan, United States', 'Connections': '136', 'Photo': 'Yes', 'Followers': '136'}	Anna martinez	Real Estate Consultant and Contractor	Dearborn, Michigan, United States	136	Yes	136		{}	0	{'0': {'Institute': 'Centro de Educación Profesional, S.C', 'Degree': '', 'Duration': '1989 - 1993', 'Description': ''}}	1	{}	0	{}	0	{}	0	{}	0	{}	0	{}	0	{}	0	{}	0	{}	0	{}	0	{}	0	{'0': {'Interest': 'Centro de Educación Profesional, S.C', 'ID': '15095404', 'Category': 'company', 'URL': 'https://www.linkedin.com/company/15095404'}, '1': {'Interest': 'Centro de Educación Profesional, S.C', 'ID': '15095404', 'Category': 'school', 'URL': 'https://www.linkedin.com/school/15095404'}}	2	{}	0	1
{'Full Name': 'Aisha Lilly', 'Workplace': 'Manager and Vice President', 'Location': 'United States', 'Connections': '1', 'Photo': 'Yes', 'Followers': '1'}	Aisha Lilly	Manager and Vice President	United States	1	Yes	1	I have been engaged in the cosmetics industry for 10 years and have a deep understanding of the organization and market trends. I can accomplish the goals of the business very well. I am currently a senior market development manager of an internationally renowned cosmetics company. In order to research a certain category of cosmetics, if the company does not approve it, I will buy it all out of m…	{'0': {'Role': 'Manager and Vice President', 'Workplace': 'Origins · Permanent', 'Duration': 'Mar 2017 - Present · 5 yrs 10 mos', 'Workplace Location': 'Singapore', 'Description': 'Formulate an annual marketing goal plan, establish and improve marketing information collection, processing, communication and confidentiality systems, investigate consumer buying psychology and behavior, and collect, …	4	{'0': {'Institute': 'University of Victoria', 'Degree': "Master's degree, Industrial and commercial management", 'Duration': 'Aug 2010 - Jun 2014', 'Description': 'Grade: Excellent academic performance'}, '1': {'Institute': 'National University of Singapore', 'Degree': "Bachelor's degree, Industrial and commercial management", 'Duration': 'Aug 2004 - Jun 2008', 'Description': 'Grade: Excellent gr…	2	{}	0	{}	0	{'Skill 0': 'Management', 'Skill 1': 'Marketing', 'Skill 2': 'Research'}	3	{}	0	{}	0	{}	0	{}	0	{}	0	{}	0	{}	0	{}	0	{'0': {'Interest': 'Origins', 'ID': '165343', 'Category': 'company', 'URL': 'https://www.linkedin.com/company/165343'}}	1	{'adi-global-distribution': {'Full Name': 'ADI Global Distribution', 'Category': 'company', 'URL': 'https://www.linkedin.com/company/adi-global-distribution'}, 'sarah-jamieson-9502b9149': {'Full Name': 'Sarah Jamieson', 'Category': 'in', 'URL': 'https://www.linkedin.com/in/sarah-jamieson-9502b9149'}, 'christine-stevens-0b7239101': {'Full Name': 'Christine Stevens', 'Category': 'in', 'URL': 'https…	4	1
{'Full Name': 'Kimberly (Donna) Davis', 'Workplace': 'Marketing Department Research Manager', 'Location': 'United States', 'Connections': '6', 'Photo': 'Yes', 'Followers': '6'}	Kimberly (Donna) Davis	Marketing Department Research Manager	United States	6	Yes	6	I have been engaged in the cosmetics industry for 10 years and have a deep understanding of the organization and market trends. I can accomplish the goals of the business very well. I am currently a senior market development manager of an internationally renowned cosmetics company. In order to research a certain category of cosmetics, if the company does not approve it, I will buy it all out of m…	{'0': {'Workplace': 'Marketing Department Research Manager', 'Role': '', 'Duration': '', 'Workplace Location': '', 'Description': "formulate annual marketing target plans, establish and improve marketing information collection, processing, communication and confidentiality systems, investigate consumers' purchasing psychology and behavior, and collect and monitor the performance, price, and promo…	2	{'0': {'Institute': 'National University of Singapore', 'Degree': "Bachelor's degree, Industrial and commercial management", 'Duration': 'Aug 2010 - Jun 2014', 'Description': ''}}	1	{}	0	{}	0	{'Skill 0': 'Management', 'Skill 1': 'Marketing', 'Skill 2': 'Research'}	3	{}	0	{}	0	{}	0	{}	0	{}	0	{}	0	{}	0	{}	0	{'0': {'Interest': 'Estēe Lauder', 'ID': '51923423', 'Category': 'company', 'URL': 'https://www.linkedin.com/company/51923423'}, '1': {'Interest': 'National University of Singapore', 'ID': '5524', 'Category': 'company', 'URL': 'https://www.linkedin.com/company/5524'}, '2': {'Interest': 'National University of Singapore', 'ID': '5524', 'Category': 'school', 'URL': 'https://www.linkedin.com/school/…	3	{'tom-may-b71b9a42': {'Full Name': 'Tom May', 'Category': 'in', 'URL': 'https://www.linkedin.com/in/tom-may-b71b9a42'}, 'catherinechadwick': {'Full Name': 'Catherine Chadwick', 'Category': 'in', 'URL': 'https://www.linkedin.com/in/catherinechadwick'}, 'raise3d-inc.': {'Full Name': 'Raise3D Technologies', 'Category': 'company', 'URL': 'https://www.linkedin.com/company/raise3d-inc.'}, 'janet-illidg…	5	1
{'Full Name': 'Kathryn Melendez', 'Workplace': 'Estee lauder - Marketing Research Manager', 'Location': 'Los Angeles, California, United States', 'Connections': '7', 'Photo': 'Yes', 'Followers': '10'}	Kathryn Melendez	Estee lauder - Marketing Research Manager	Los Angeles, California, United States	7	Yes	10	In order to figure out what kind of cosmetics young people want, I rummaged through all the messages on social platforms, just to discover the core skin care needs that are hidden deep in their minds and even they are not even aware of it.I even adjusted the proposal for a new product concept PPT all night. I was so nitpicking that I had to align all the positions of a comma, just to let my idea …	{'0': {'Role': 'Marketing Research Manager', 'Workplace': 'Estee lauder · Full-time', 'Duration': 'Oct 2016 - Present · 6 yrs 3 mos', 'Workplace Location': 'Singapore', 'Description': 'Formulate an annual marketing goal plan, establish and improve marketing information collection, processing, communication and confidentiality systems, investigate consumer buying psychology and behavior, and colle…	2	{'0': {'Institute': 'National University of Singapore', 'Degree': "Bachelor's degree, Business management", 'Duration': 'Sep 2004 - Jun 2008', 'Description': ''}}	1	{}	0	{}	0	{'Skill 0': 'Research', 'Skill 1': 'Marketing', 'Skill 2': 'Commercial'}	3	{}	0	{}	0	{}	0	{}	0	{}	0	{}	0	{}	0	{}	0	{'0': {'Interest': 'Tesla', 'ID': '15564', 'Category': 'company', 'URL': 'https://www.linkedin.com/company/15564'}, '1': {'Interest': 'National University of Singapore', 'ID': '5524', 'Category': 'company', 'URL': 'https://www.linkedin.com/company/5524'}, '2': {'Interest': 'National University of Singapore', 'ID': '5524', 'Category': 'school', 'URL': 'https://www.linkedin.com/school/5524'}}	3	{'sadie-marie-lloyd-357984203': {'Full Name': 'Sadie Marie Lloyd', 'Category': 'in', 'URL': 'https://www.linkedin.com/in/sadie-marie-lloyd-357984203'}, 'longislandmoldguy': {'Full Name': 'Dominick Manieri', 'Category': 'in', 'URL': 'https://www.linkedin.com/in/longislandmoldguy'}}	2	1
{'Full Name': 'Leia Lin', 'Workplace': 'Marketing director-Estee lauder', 'Location': 'Washington, District of Columbia, United States', 'Connections': '9', 'Photo': 'Yes', 'Followers': '14'}	Leia Lin	Marketing director-Estee lauder	Washington, District of Columbia, United States	9	Yes	14	I even adjusted the proposal for a new product concept PPT all night. I was so nitpicking that I had to align all the positions of a comma, just to let my idea pass smoothly and save all mankind in the market as soon as possible.	{'0': {'Workplace': 'Marketing director', 'Role': '', 'Duration': '', 'Workplace Location': '', 'Description': 'Marketing director responsibility refers to the scheme fully understand company strategy and product/service characteristics, fully integrated internal resources, the reasonable use of external resources, target market definition and decomposition, positioning analysis and positioning, …	4	{'0': {'Institute': 'University of Victoria', 'Degree': "A master's degree, Industrial and commercial management", 'Duration': 'Aug 2010 - Jun 2014', 'Description': 'Grade: Excellent academic performance'}, '1': {'Institute': 'National University of Singapore', 'Degree': "Bachelor's degree, Industrial and commercial management", 'Duration': 'Aug 2004 - Jun 2008', 'Description': 'Grade: Excellent …	2	{}	0	{}	0	{'Skill 0': '营销管理', 'Skill 1': '市场研究', 'Skill 2': '销售和营销'}	3	{}	0	{}	0	{}	0	{}	0	{}	0	{}	0	{}	0	{}	0	{'0': {'Interest': 'Air Liquide', 'ID': '3818', 'Category': 'company', 'URL': 'https://www.linkedin.com/company/3818'}, '1': {'Interest': 'Schindler Elevator Corporation (U.S.)', 'ID': '6192', 'Category': 'company', 'URL': 'https://www.linkedin.com/company/6192'}}	2	{}	0	1
{'Full Name': 'Emma Lee', 'Workplace': '--Marketing Department Research Manager', 'Location': 'Miami, Florida, United States', 'Connections': '40', 'Photo': 'Yes', 'Followers': '40'}	Emma Lee	--Marketing Department Research Manager	Miami, Florida, United States	40	Yes	40	Study in the UK for 3 yearsProficient in 20+ business analysis methods, and constantly research and learn effective new methodsProficiency in using Xmind.PowerPoint and other office software6 years of experience in market analysis, in-depth research and practical experience in industry foreword competition research, strategic research, and strategic management methodologyAccurate strategic analys…	{'0': {'Role': 'Marketing Department Research Manager', 'Workplace': 'Wilmar Group Limited · Contract', 'Duration': 'Mar 2017 - Present · 5 yrs 10 mos', 'Workplace Location': '', 'Description': 'Formulate market research objectives and plans according to the business objectives of the enterprise, organize personnel to conduct market research work, and organize and analyze the research results to …	1	{'0': {'Institute': 'City, University of London', 'Degree': "A master's degree, Industrial and commercial management", 'Duration': 'Aug 2010 - Jun 2012', 'Description': 'Grade: Excellent academic performance'}}	1	{}	0	{}	0	{}	0	{}	0	{}	0	{}	0	{}	0	{}	0	{}	0	{}	0	{}	0	{'0': {'Interest': 'Wilmar Group Limited', 'ID': '74502029', 'Category': 'company', 'URL': 'https://www.linkedin.com/company/74502029'}, '1': {'Interest': '成都市联余精密机械有限公司', 'ID': '31862294', 'Category': 'company', 'URL': 'https://www.linkedin.com/company/31862294'}, '2': {'Interest': 'City, University of London', 'ID': '163090', 'Category': 'school', 'URL': 'https://www.linkedin.com/school/163090'…	3	{'steam-punk-media-art-that-matters-345': {'Full Name': 'Art That Matters~345', 'Category': 'company', 'URL': 'https://www.linkedin.com/company/steam-punk-media-art-that-matters-345'}, 'batraanurag': {'Full Name': 'Annurag Batra', 'Category': 'in', 'URL': 'https://www.linkedin.com/in/batraanurag'}, 'marijnmarkus': {'Full Name': 'Marijn Markus', 'Category': 'in', 'URL': 'https://www.linkedin.com/i…	4	1
{'Full Name': 'Josie (Jenny)', 'Workplace': 'Marketing Department Research Manager', 'Location': 'United States', 'Connections': '24', 'Photo': 'Yes', 'Followers': '26'}	Josie (Jenny)	Marketing Department Research Manager	United States	24	Yes	26	Engaged in the cosmetics industry for nearly 10 years, and has a deep understanding of organizations and market trends. I can accomplish the goals of the business very well. I am currently a senior market development manager of an internationally renowned cosmetics company. In order to research a certain category of cosmetics, if the company does not approve it, I will buy it all out of my own po…	{'0': {'Workplace': 'Marketing Research manager', 'Role': '', 'Duration': '', 'Workplace Location': '', 'Description': "Formulate annual marketing target plans, establish and improve marketing information collection, processing, communication and confidentiality systems, investigate consumers' purchasing psychology and behavior, and collect, organize and analyze the performance, price, and promot…	2	{'0': {'Institute': 'University of Victoria', 'Degree': "Master's degree, Business management", 'Duration': 'Aug 2010 - Jun 2014', 'Description': 'Grade: Excellent academic performance'}, '1': {'Institute': 'National University of Singapore', 'Degree': "Bachelor's degree, Business management", 'Duration': 'Sep 2004 - Jun 2008', 'Description': 'Grade: Excellent grades'}}	2	{}	0	{}	0	{'Skill 0': 'Management', 'Skill 1': 'Marketing', 'Skill 2': 'Research'}	3	{}	0	{}	0	{}	0	{}	0	{}	0	{}	0	{}	0	{}	0	{'0': {'Interest': 'The Estée Lauder Companies Inc.', 'ID': '4059', 'Category': 'company', 'URL': 'https://www.linkedin.com/company/4059'}, '1': {'Interest': 'National University of Singapore', 'ID': '5524', 'Category': 'company', 'URL': 'https://www.linkedin.com/company/5524'}, '2': {'Interest': 'University of Victoria', 'ID': '166687', 'Category': 'school', 'URL': 'https://www.linkedin.com/scho…	4	{'scott-wilson-68b3a287': {'Full Name': 'Scott Wilson', 'Category': 'in', 'URL': 'https://www.linkedin.com/in/scott-wilson-68b3a287'}, 'martycdavis': {'Full Name': 'Marty Davis', 'Category': 'in', 'URL': 'https://www.linkedin.com/in/martycdavis'}, 'michael-mcknight-3b948224': {'Full Name': 'michael mcknight', 'Category': 'in', 'URL': 'https://www.linkedin.com/in/michael-mcknight-3b948224'}, 'cele…	9	1
{'Full Name': 'Amelia Raya', 'Workplace': 'Marketing Research manager', 'Location': 'United States', 'Connections': '47', 'Photo': 'Yes', 'Followers': '45'}	Amelia Raya	Marketing Research manager	United States	47	Yes	45	Engaged in the cosmetics industry for nearly 10 years, and has a deep understanding of organizations and market trends. I can accomplish the goals of the business very well. I am currently a senior market development manager of an internationally renowned cosmetics company. In order to research a certain category of cosmetics, if the company does not approve it, I will buy it all out of my own po…	{'0': {'Workplace': 'Marketing Research Manager', 'Role': '', 'Duration': '', 'Workplace Location': '', 'Description': "Formulate annual marketing target plans, establish and improve marketing information collection, processing, communication and confidentiality systems, investigate consumers' purchasing psychology and behavior, and collect, organize and analyze the performance, price, and promot…	2	{'0': {'Institute': 'University of Victoria', 'Degree': "Master's degree, Business Administration and Management, General", 'Duration': 'Jun 2010 - Aug 2014', 'Description': 'Grade: Excellent academic performance'}, '1': {'Institute': 'National University of Singapore', 'Degree': "Bachelor's degree, Business Administration and Management, General", 'Duration': 'Sep 2004 - Jun 2008', 'Description'…	2	{}	0	{}	0	{'Skill 0': 'Management', 'Skill 1': 'Marketing', 'Skill 2': 'Research'}	3	{}	0	{}	0	{}	0	{}	0	{}	0	{}	0	{}	0	{}	0	{'0': {'Interest': "L'Oréal", 'ID': '1662', 'Category': 'company', 'URL': 'https://www.linkedin.com/company/1662'}, '1': {'Interest': 'Benefit Cosmetics', 'ID': '19295', 'Category': 'company', 'URL': 'https://www.linkedin.com/company/19295'}, '2': {'Interest': 'University of Victoria', 'ID': '166687', 'Category': 'school', 'URL': 'https://www.linkedin.com/school/166687'}, '3': {'Interest': 'Natio…	4	{'ericsyuan': {'Full Name': 'Eric S. Yuan (he / him / his)', 'Category': 'in', 'URL': 'https://www.linkedin.com/in/ericsyuan'}, 'gartner-for-supply-chain': {'Full Name': 'Gartner for Supply Chain', 'Category': 'company', 'URL': 'https://www.linkedin.com/company/gartner-for-supply-chain'}, 'pisanofrank': {'Full Name': 'Frank Pisano', 'Category': 'in', 'URL': 'https://www.linkedin.com/in/pisanofran…	9	1
{'Full Name': 'Ariella💜💜 ( Jenny )', 'Workplace': 'Director of Human Resources', 'Location': 'United States', 'Connections': '4', 'Photo': 'Yes', 'Followers': '4'}	Ariella💜💜 ( Jenny )	Director of Human Resources	United States	4	Yes	4	Pursuing long-term career goals, with a solid theoretical foundation and rich practical experience: good at human resource system construction, established a performance appraisal system and a salary incentive mechanism, which has achieved fruitful operation and was praised by leaders; proficient in human cost budget and final account management, formulating the company's annual human cost Budget…	{'0': {'Workplace': 'Human Resources Director', 'Role': '', 'Duration': '', 'Workplace Location': '', 'Description': 'Business partner for corporate functions, sustainability, and management and investment services. - Drive and support business leaders in achieving business objectives through effective talent acquisition, talent development, and compensation strategies. - Collaborate with busines…	4	{'0': {'Institute': 'Murdoch University', 'Degree': "Master's degree, Industrial and commercial management", 'Duration': 'Aug 2010 - Jun 2014', 'Description': 'Grade: Excellent academic performance'}, '1': {'Institute': 'Nanyang Technological University Singapore', 'Degree': "Bachelor's degree, Industrial and commercial management", 'Duration': 'Aug 2004 - Jun 2008', 'Description': 'Grade: Excell…	2	{}	0	{}	0	{'Skill 0': 'Microsoft Office', 'Skill 1': 'Projektmanagement', 'Skill 2': 'Vertrieb'}	3	{}	0	{}	0	{}	0	{}	0	{}	0	{}	0	{}	0	{}	0	{'0': {'Interest': 'Temasek', 'ID': '15956', 'Category': 'company', 'URL': 'https://www.linkedin.com/company/15956'}, '1': {'Interest': 'Nanyang Technological University Singapore', 'ID': '165091', 'Category': 'company', 'URL': 'https://www.linkedin.com/company/165091'}, '2': {'Interest': 'Murdoch University', 'ID': '165072', 'Category': 'school', 'URL': 'https://www.linkedin.com/school/165072'},…	4	{'lawrence-rogak-853958b': {'Full Name': 'Lawrence Rogak', 'Category': 'in', 'URL': 'https://www.linkedin.com/in/lawrence-rogak-853958b'}, 'mark-b-5a0654b3': {'Full Name': 'Mark B.', 'Category': 'in', 'URL': 'https://www.linkedin.com/in/mark-b-5a0654b3'}}	2	1
{'Full Name': 'Josie ( Jenny )💖💖💖💖', 'Workplace': 'Director of Human Resources', 'Location': 'United States', 'Connections': '5', 'Photo': 'Yes', 'Followers': '5'}	Josie ( Jenny )💖💖💖💖	Director of Human Resources	United States	5	Yes	5	Pursuing long-term career goals, with a solid theoretical foundation and rich practical experience: good at human resource system construction, established a performance appraisal system and a salary incentive mechanism, which has achieved fruitful operation and was praised by leaders; proficient in human cost budget and final account management, formulating the company's annual human cost Budget…	{'0': {'Workplace': 'Human Resources Director', 'Role': '', 'Duration': '', 'Workplace Location': '', 'Description': 'Business partner for corporate functions, sustainability, and management and investment services. - Drive and support business leaders in achieving business objectives through effective talent acquisition, talent development, and compensation strategies. - Collaborate with busines…	4	{'0': {'Institute': 'Murdoch University', 'Degree': "Master's degree, Industrial and commercial management", 'Duration': 'Aug 2010 - Jun 2014', 'Description': 'Grade: Excellent academic performance'}, '1': {'Institute': 'Nanyang Technological University Singapore', 'Degree': "Bachelor's degree, Business Administration Industrial and commercial management", 'Duration': 'Aug 2004 - Jun 2008', 'Desc…	2	{}	0	{}	0	{'Skill 0': 'MS Office Automation', 'Skill 1': 'Projektmanagement', 'Skill 2': 'Vertrieb'}	3	{}	0	{}	0	{}	0	{}	0	{}	0	{}	0	{}	0	{}	0	{'0': {'Interest': 'Temasek', 'ID': '15956', 'Category': 'company', 'URL': 'https://www.linkedin.com/company/15956'}, '1': {'Interest': 'Nanyang Technological University Singapore', 'ID': '165091', 'Category': 'company', 'URL': 'https://www.linkedin.com/company/165091'}, '2': {'Interest': 'Murdoch University', 'ID': '165072', 'Category': 'school', 'URL': 'https://www.linkedin.com/school/165072'},…	4	{}	0	1
{'Full Name': 'Sarah ( Jenny )💖💖💖💖', 'Workplace': 'Director of Human Resources', 'Location': 'United States', 'Connections': '25', 'Photo': 'Yes', 'Followers': '25'}	Sarah ( Jenny )💖💖💖💖	Director of Human Resources	United States	25	Yes	25	Pursuing long-term career goals, with a solid theoretical foundation and rich practical experience: good at human resource system construction, established a performance appraisal system and a salary incentive mechanism, which has achieved fruitful operation and was praised by leaders; proficient in human cost budget and final account management, formulating the company's annual human cost Budget…	{'0': {'Workplace': 'Human Resources Director', 'Role': '', 'Duration': '', 'Workplace Location': '', 'Description': 'Business partner for corporate functions, sustainability, and management and investment services. - Drive and support business leaders in achieving business objectives through effective talent acquisition, talent development, and compensation strategies. - Collaborate with busines…	5	{'0': {'Institute': 'Murdoch University', 'Degree': "Master's degree, Industrial and commercial management", 'Duration': 'Aug 2010 - Jun 2014', 'Description': 'Grade: Excellent academic performance'}, '1': {'Institute': 'Nanyang Technological University Singapore', 'Degree': "Bachelor's degree, Business Administration; Industrial and commercial management", 'Duration': 'Aug 2004 - Jun 2008', 'Des…	2	{}	0	{}	0	{'Skill 0': 'Microsoft Office', 'Skill 1': 'Projektmanagement', 'Skill 2': 'Vertrieb'}	3	{}	0	{}	0	{}	0	{}	0	{}	0	{}	0	{}	0	{}	0	{'0': {'Interest': 'Temasek', 'ID': '15956', 'Category': 'company', 'URL': 'https://www.linkedin.com/company/15956'}, '1': {'Interest': 'Nanyang Technological University Singapore', 'ID': '165091', 'Category': 'company', 'URL': 'https://www.linkedin.com/company/165091'}, '2': {'Interest': 'Murdoch University', 'ID': '165072', 'Category': 'school', 'URL': 'https://www.linkedin.com/school/165072'},…	4	{}	0	1
{'Full Name': 'Grace ML 🍇🍇🙆\u200d♀️', 'Workplace': '-- The manager at Origins', 'Location': 'Toronto, Ontario, Canada', 'Connections': '14', 'Photo': 'Yes', 'Followers': '14'}	Grace ML 🍇🍇🙆‍♀️	-- The manager at Origins	Toronto, Ontario, Canada	14	Yes	14	I have been engaged in the cosmetics industry for 10 years and have a deep understanding of the organization and market trends. I can accomplish business goals well. I am currently a senior market development manager of a well-known international cosmetics company. In order to study a certain category of cosmetics, if the company does not approve them, I will buy them all out of my own pocket and…	{'0': {'Workplace': 'Manager and Vice President', 'Role': '', 'Duration': '', 'Workplace Location': '', 'Description': 'Formulate an annual marketing goal plan, establish and improve marketing information collection, processing, communication and confidentiality systems, investigate consumer buying psychology and behavior, and collect, sort and analyze the performance, price, and promotionals met…	3	{'0': {'Institute': 'University of Victoria', 'Degree': "Master's degree, Industrial and commercial management", 'Duration': 'Aug 2010 - Apr 2014', 'Description': 'Grade: Excellent academic performance'}, '1': {'Institute': 'National University of Singapore', 'Degree': "Bachelor's degree, Industrial and commercial management", 'Duration': 'May 2004 - Feb 2008', 'Description': 'Grade: Excellent gr…	2	{}	0	{}	0	{'Skill 0': 'Marketing Management', 'Skill 1': 'Infrastructure', 'Skill 2': 'Overseas market development'}	3	{}	0	{}	0	{}	0	{}	0	{}	0	{}	0	{}	0	{}	0	{'0': {'Interest': 'National University of Singapore', 'ID': '5524', 'Category': 'company', 'URL': 'https://www.linkedin.com/company/5524'}, '1': {'Interest': 'University of Victoria', 'ID': '166687', 'Category': 'company', 'URL': 'https://www.linkedin.com/company/166687'}, '2': {'Interest': 'University of Victoria', 'ID': '166687', 'Category': 'school', 'URL': 'https://www.linkedin.com/school/16…	4	{}	0	1
{'Full Name': 'Grace M 🍓🍓🙆\u200d♀️', 'Workplace': '--The Manager at Origins', 'Location': 'Toronto, Ontario, Canada', 'Connections': '22', 'Photo': 'Yes', 'Followers': '22'}	Grace M 🍓🍓🙆‍♀️	--The Manager at Origins	Toronto, Ontario, Canada	22	Yes	22	I have been engaged in the cosmetics industry for 10 years and have a deep understanding of the organization and market trends. I can accomplish business goals well. I am currently a senior market development manager of a well-known international cosmetics company. In order to study a certain category of cosmetics, if the company does not approve them, I will buy them all out of my own pocket and…	{'0': {'Workplace': 'Manager and Vice President', 'Role': '', 'Duration': '', 'Workplace Location': '', 'Description': "Formulate annual marketing target plans, establish and improve marketing information collection, processing, communication and confidentiality systems, investigate consumers' purchasing psychology and behavior, collect performance, price, promotional methods, etc. of competing b…	3	{'0': {'Institute': 'University of Victoria', 'Degree': "A master's degree, Industrial and commercial management", 'Duration': 'Oct 2010 - Mar 2014', 'Description': 'Grade: Excellent academic performance'}, '1': {'Institute': 'National University of Singapore', 'Degree': "Bachelor's degree, Industrial and commercial management", 'Duration': 'May 2004 - Oct 2008', 'Description': 'Grade: Excellent …	2	{}	0	{}	0	{'Skill 0': 'Market management', 'Skill 1': 'Infrastructure', 'Skill 2': 'Overseas market development'}	3	{}	0	{}	0	{}	0	{}	0	{}	0	{}	0	{}	0	{}	0	{'0': {'Interest': 'National University of Singapore', 'ID': '5524', 'Category': 'company', 'URL': 'https://www.linkedin.com/company/5524'}, '1': {'Interest': 'University of Victoria', 'ID': '166687', 'Category': 'company', 'URL': 'https://www.linkedin.com/company/166687'}, '2': {'Interest': 'University of Victoria', 'ID': '166687', 'Category': 'school', 'URL': 'https://www.linkedin.com/school/16…	4	{'dylan-beaumont-7a24a6191': {'Full Name': 'Dylan Beaumont', 'Category': 'in', 'URL': 'https://www.linkedin.com/in/dylan-beaumont-7a24a6191'}}	1	1
{'Full Name': 'Kelly Ayotte', 'Workplace': 'Estee Lauder Marketing Department Research Manager', 'Location': 'United States', 'Connections': '45', 'Photo': 'Yes', 'Followers': '38'}	Kelly Ayotte	Estee Lauder Marketing Department Research Manager	United States	45	Yes	38	Everyone has a different life. I think Estee Lauder must be the one who gave me a good life. I have chosen many different brands. But I ended up staying with Estee Lauder. As a market research manager for Estée Lauder. I will open up more regions for Estee Lauder.I mainly use LinkedIn to attend seminars, learn new things, and meet new people. I always maintain a learning attitude so that my busin…	{'0': {'Workplace': 'Marketing Department Research Manager', 'Role': '', 'Duration': '', 'Workplace Location': '', 'Description': 'Formulate an annual marketing goal plan, establish and improve marketing information collection, processing, communication and confidentiality systems, investigate consumer buying psychology and behavior, and collect, sort and analyze the performance, price, and promo…	9	{'0': {'Institute': 'Stanford University', 'Degree': 'Master of Business Administration - MBA, Business Administration and Management, General', 'Duration': 'Aug 2009 - Jun 2012', 'Description': 'Activities and societies: Golf, Skiing, Swimming. often attend some lectures'}, '1': {'Institute': 'Singapore Institute of Management', 'Degree': 'Bachelor of Business Administration - BBA, Business Admi…	2	{}	0	{}	0	{'Skill 0': 'interpersonal relationship', 'Skill 1': 'market insight', 'Skill 2': 'Questionnaire'}	3	{}	0	{}	0	{}	0	{}	0	{}	0	{}	0	{}	0	{}	0	{'0': {'Interest': 'Arthur M. Blank Family Foundation', 'ID': '15663153', 'Category': 'company', 'URL': 'https://www.linkedin.com/company/15663153'}, '1': {'Interest': 'Singapore Institute of Management', 'ID': '15108918', 'Category': 'company', 'URL': 'https://www.linkedin.com/company/15108918'}, '2': {'Interest': 'Singapore Institute of Management', 'ID': '15108918', 'Category': 'school', 'URL'…	4	{'billy-whittaker': {'Full Name': 'Billy Whittaker', 'Category': 'in', 'URL': 'https://www.linkedin.com/in/billy-whittaker'}, 'keith-stelter-575b9312': {'Full Name': 'Keith Stelter', 'Category': 'in', 'URL': 'https://www.linkedin.com/in/keith-stelter-575b9312'}, 'jeff-oeltjen-6b56093b': {'Full Name': 'Jeff Oeltjen', 'Category': 'in', 'URL': 'https://www.linkedin.com/in/jeff-oeltjen-6b56093b'}, 'j…	9	1
{'Full Name': 'Qing Su', 'Workplace': '--Marketing research manager', 'Location': 'New York, New York, United States', 'Connections': '25', 'Photo': 'Yes', 'Followers': '27'}	Qing Su	--Marketing research manager	New York, New York, United States	25	Yes	27	Engaged in market research for 5 years and have a deep understanding of organizations and market trends. I can accomplish the goals of the business very well. He is currently a senior market research manager of an internationally renowned brand apparel company.	{'0': {'Workplace': 'Marketing Research Manager', 'Role': '', 'Duration': '', 'Workplace Location': '', 'Description': 'Formulate an annual marketing goal plan, establish and improve marketing information collection, processing, communication and confidentiality systems, investigate consumer buying psychology and behavior, and collect, sort and analyze the performance, price, and promotional meth…	3	{'0': {'Institute': 'Columbia University', 'Degree': "Master's degree, Business Management", 'Duration': 'Aug 2012 - Jun 2016', 'Description': 'Grade: Excellent academic performance'}, '1': {'Institute': 'National University of Singapore', 'Degree': "Bachelor's degree, Industrial and commercial management", 'Duration': 'Aug 2006 - Jun 2010', 'Description': 'Grade: Excellent grades'}}	2	{}	0	{}	0	{'Skill 0': '市场研究', 'Skill 1': '策略', 'Skill 2': '市场营销'}	3	{}	0	{}	0	{}	0	{}	0	{}	0	{}	0	{}	0	{}	0	{'0': {'Interest': 'John Chen', 'ID': 'john-chen-20988b4', 'Category': 'in', 'URL': 'https://www.linkedin.com/in/john-chen-20988b4'}, '1': {'Interest': '江南布衣服饰有限公司', 'ID': '32881637', 'Category': 'company', 'URL': 'https://www.linkedin.com/company/32881637'}, '2': {'Interest': 'TeacherGoals', 'ID': '42686854', 'Category': 'company', 'URL': 'https://www.linkedin.com/company/42686854'}}	3	{'teachergoals': {'Full Name': 'TeacherGoals', 'Category': 'company', 'URL': 'https://www.linkedin.com/company/teachergoals'}}	1	1
{'Full Name': 'jack jones', 'Workplace': 'tester at Bank of Alameda', 'Location': 'Beverly Hills, California, United States', 'Connections': '', 'Photo': 'No', 'Followers': '0'}	jack jones	tester at Bank of Alameda	Beverly Hills, California, United States	0	No	0	Engaged in the electronics industry for 10 years, has a deep understanding of organization and market trends. I can accomplish the goals of the business very well. I am currently a senior market development manager of an internationally renowned cosmetics company. In order to research a certain category of cosmetics, if the company does not approve it, I will buy it all out of my own pocket, and …	{'0': {'Role': 'tester', 'Workplace': 'Bank of Alameda', 'Duration': '', 'Workplace Location': '', 'Description': ''}}	1	{}	0	{}	0	{}	0	{}	0	{}	0	{}	0	{}	0	{}	0	{}	0	{}	0	{}	0	{}	0	{}	0	{}	0	1
{'Full Name': 'Amelia Raya', 'Workplace': 'Marketing Research manager', 'Location': 'United States', 'Connections': '47', 'Photo': 'Yes', 'Followers': '45'}	Amelia Raya	Marketing Research manager	United States	47	Yes	45	Engaged in the cosmetics industry for nearly 10 years, and has a deep understanding of organizations and market trends. I can accomplish the goals of the business very well. I am currently a senior market development manager of an internationally renowned cosmetics company. In order to research a certain category of cosmetics, if the company does not approve it, I will buy it all out of my own po…	{'0': {'Workplace': 'Marketing Research Manager', 'Role': '', 'Duration': '', 'Workplace Location': '', 'Description': "Formulate annual marketing target plans, establish and improve marketing information collection, processing, communication and confidentiality systems, investigate consumers' purchasing psychology and behavior, and collect, organize and analyze the performance, price, and promot…	2	{'0': {'Institute': 'University of Victoria', 'Degree': "Master's degree, Business Administration and Management, General", 'Duration': 'Jun 2010 - Aug 2014', 'Description': 'Grade: Excellent academic performance'}, '1': {'Institute': 'National University of Singapore', 'Degree': "Bachelor's degree, Business Administration and Management, General", 'Duration': 'Sep 2004 - Jun 2008', 'Description'…	2	{}	0	{}	0	{'Skill 0': 'Management', 'Skill 1': 'Marketing', 'Skill 2': 'Research'}	3	{}	0	{}	0	{}	0	{}	0	{}	0	{}	0	{}	0	{}	0	{'0': {'Interest': "L'Oréal", 'ID': '1662', 'Category': 'company', 'URL': 'https://www.linkedin.com/company/1662'}, '1': {'Interest': 'Benefit Cosmetics', 'ID': '19295', 'Category': 'company', 'URL': 'https://www.linkedin.com/company/19295'}, '2': {'Interest': 'University of Victoria', 'ID': '166687', 'Category': 'school', 'URL': 'https://www.linkedin.com/school/166687'}, '3': {'Interest': 'Natio…	4	{'ericsyuan': {'Full Name': 'Eric S. Yuan (he / him / his)', 'Category': 'in', 'URL': 'https://www.linkedin.com/in/ericsyuan'}, 'gartner-for-supply-chain': {'Full Name': 'Gartner for Supply Chain', 'Category': 'company', 'URL': 'https://www.linkedin.com/company/gartner-for-supply-chain'}, 'pisanofrank': {'Full Name': 'Frank Pisano', 'Category': 'in', 'URL': 'https://www.linkedin.com/in/pisanofran…	9	1
{'Full Name': 'Leia Li', 'Workplace': 'Marketing director- Estee lauder', 'Location': 'Greater Toronto Area, Canada', 'Connections': '2', 'Photo': 'Yes', 'Followers': '2'}	Leia Li	Marketing director- Estee lauder	Greater Toronto Area, Canada	2	Yes	2	Engaged in the cosmetics industry for 10 years, has a deep understanding of organization and market trends. I can accomplish the goals of the business very well. I am currently a senior market development manager of an internationally renowned cosmetics company. In order to research a certain category of cosmetics, if the company does not approve it, I will buy it all out of my own pocket, and tr…	{'0': {'Workplace': 'Marketing director', 'Role': '', 'Duration': '', 'Workplace Location': '', 'Description': 'Marketing director responsibility refers to the scheme fully understand company strategy and product/service characteristics, fully integrated internal resources, the reasonable use of external resources, target market definition and decomposition, positioning analysis and positioning, …	5	{'0': {'Institute': 'University of Victoria', 'Degree': "A master's degree, Industrial and commercial management", 'Duration': 'Aug 2010 - Jun 2014', 'Description': 'Grade: Excellent academic performance'}, '1': {'Institute': 'University of Victoria', 'Degree': "A master's degree, Industrial and commercial management", 'Duration': 'Aug 2010 - Jun 2014', 'Description': 'Grade: Excellent academic p…	3	{}	0	{}	0	{'Skill 0': '销售和营销', 'Skill 1': '业务开发', 'Skill 2': '技术解决方案'}	3	{}	0	{}	0	{}	0	{}	0	{}	0	{}	0	{}	0	{}	0	{'0': {'Interest': 'Actiview, Inc. - Acquired by Charter Communications', 'ID': '10684325', 'Category': 'company', 'URL': 'https://www.linkedin.com/company/10684325'}, '1': {'Interest': '西安电竞之家网络科技有限公司', 'ID': '32335453', 'Category': 'company', 'URL': 'https://www.linkedin.com/company/32335453'}}	2	{}	0	1
{'Full Name': 'Ling Ling', 'Workplace': 'Market research manage', 'Location': 'Singapore, Singapore', 'Connections': '39', 'Photo': 'Yes', 'Followers': '39'}	Ling Ling	Market research manage	Singapore, Singapore	39	Yes	39	Engaged in the cosmetics industry for 10 years, and has a deep understanding of organization and market trends. I can accomplish the goals of the business well. I am currently a senior market development manager of an internationally renowned cosmetics company. In order to research a certain category of cosmetics, if the company does not approve it, I will buy it all out of my pocket and try it o…	{'0': {'Workplace': 'Marketing Research Manager', 'Role': '', 'Duration': '', 'Workplace Location': '', 'Description': "Responsible for the management, classification, sorting, filing and storage of company sales contracts and other marketing documents. Responsible for the preparation and compilation of monthly, quarterly, and annual statistical reports and reports of various sales indicators, an…	3	{'0': {'Institute': 'University of Victoria', 'Degree': "master's degree, Business management", 'Duration': 'Aug 2010 - Jun 2014', 'Description': ''}}	1	{}	0	{}	0	{'Skill 0': '市场研究', 'Skill 1': '市场营销', 'Skill 2': '定量研究'}	3	{}	0	{}	0	{}	0	{}	0	{}	0	{}	0	{}	0	{}	0	{'0': {'Interest': '广州市铭鑫家具有限公司', 'ID': '32442476', 'Category': 'company', 'URL': 'https://www.linkedin.com/company/32442476'}, '1': {'Interest': "L'Oréal", 'ID': '1662', 'Category': 'company', 'URL': 'https://www.linkedin.com/company/1662'}, '2': {'Interest': 'University of Victoria', 'ID': '166687', 'Category': 'school', 'URL': 'https://www.linkedin.com/school/166687'}}	3	{'michael-ring-97019060': {'Full Name': 'Michael Ring', 'Category': 'in', 'URL': 'https://www.linkedin.com/in/michael-ring-97019060'}, 'vanessa-ervin-8b851110': {'Full Name': 'Vanessa Ervin', 'Category': 'in', 'URL': 'https://www.linkedin.com/in/vanessa-ervin-8b851110'}, 'steve-lawler-53181646': {'Full Name': 'Steve Lawler', 'Category': 'in', 'URL': 'https://www.linkedin.com/in/steve-lawler-53181…	10	1
{'Full Name': 'Carrie Li', 'Workplace': 'Marketing Department Research Manager', 'Location': 'Canada', 'Connections': '78', 'Photo': 'Yes', 'Followers': '78'}	Carrie Li	Marketing Department Research Manager	Canada	78	Yes	78	Engaged in the cosmetics industry for 11 years and has a deep understanding of organization and market trends. I can accomplish the goals of the business well. I am currently the senior market development manager of an internationally renowned cosmetics company. In order to study a certain category of cosmetics, if the company does not approve it, I will buy it all out of my pocket and try it out…	{'0': {'Workplace': 'Marketing Department Research Manager', 'Role': '', 'Duration': '', 'Workplace Location': '', 'Description': 'Formulate an annual marketing goal plan, establish and improve marketing information collection, processing, communication and confidentiality systems, investigate consumer buying psychology and behavior, and collect, sort and analyze the performance, price, and promo…	2	{'0': {'Institute': 'University of Victoria', 'Degree': "A master's degree, Industrial and commercial management", 'Duration': 'Aug 2010 - Jun 2012', 'Description': 'Grade: Excellent academic performance'}}	1	{}	0	{}	0	{'Skill 0': '业务开发'}	1	{}	0	{}	0	{}	0	{}	0	{}	0	{}	0	{}	0	{}	0	{'0': {'Interest': 'The Estée Lauder Companies Inc.', 'ID': '4059', 'Category': 'company', 'URL': 'https://www.linkedin.com/company/4059'}, '1': {'Interest': 'University of Victoria', 'ID': '166687', 'Category': 'company', 'URL': 'https://www.linkedin.com/company/166687'}, '2': {'Interest': 'University of Victoria', 'ID': '166687', 'Category': 'school', 'URL': 'https://www.linkedin.com/school/166…	3	{'alexdoce': {'Full Name': 'Alex Doce', 'Category': 'in', 'URL': 'https://www.linkedin.com/in/alexdoce'}}	1	1
{'Full Name': 'Juan Clorine', 'Workplace': "L'Oréal. - Manager", 'Location': 'Cherokee, North Carolina, United States', 'Connections': '48', 'Photo': 'Yes', 'Followers': '48'}	Juan Clorine	L'Oréal. - Manager	Cherokee, North Carolina, United States	48	Yes	48	Engaged in the cosmetics industry for 10 years and has a deep understanding of organization and market trends. I can accomplish the goals of the business well. I am currently the senior market development manager of an internationally renowned cosmetics company. In order to study a certain category of cosmetics, if the company does not approve it, I will buy it all out of my pocket and try it out…	{'0': {'Role': 'Marketing Department Research Manager', 'Workplace': "L'Oréal Professionnel Paris · Full-time", 'Duration': '2017 - Present · 6 yrs', 'Workplace Location': 'Singapore', 'Description': ''}}	1	{'0': {'Institute': 'University of Houston-Victoria', 'Degree': "A master's degree, Industrial and commercial management", 'Duration': '2010 - 2014', 'Description': ''}}	1	{}	0	{}	0	{}	0	{}	0	{}	0	{}	0	{}	0	{}	0	{}	0	{}	0	{}	0	{'0': {'Interest': "L'Oréal Professionnel Paris", 'ID': '73237399', 'Category': 'company', 'URL': 'https://www.linkedin.com/company/73237399'}, '1': {'Interest': 'E.Leclerc', 'ID': '2183106', 'Category': 'company', 'URL': 'https://www.linkedin.com/company/2183106'}, '2': {'Interest': 'University of Houston-Victoria', 'ID': '47837', 'Category': 'school', 'URL': 'https://www.linkedin.com/school/478…	3	{}	0	1
{'Full Name': 'Yara Jenny', 'Workplace': 'Marketing Department Research Manager', 'Location': 'Toronto, Ontario, Canada', 'Connections': '62', 'Photo': 'Yes', 'Followers': '62'}	Yara Jenny	Marketing Department Research Manager	Toronto, Ontario, Canada	62	Yes	62	Engaged in the cosmetics industry for 10 years and has a deep understanding of organization and market trends. I can accomplish the goals of the business well. I am currently the senior market development manager of an internationally renowned cosmetics company. In order to study a certain category of cosmetics, if the company does not approve it, I will buy it all out of my pocket and try it out…	{'0': {'Workplace': 'Marketing Department Research Manager', 'Role': '', 'Duration': '', 'Workplace Location': '', 'Description': "Formulate an annual marketing goal plan, establish and improve marketing information collection, processing, communication and confidentiality systems, investigate consumer buying psychology and behavior, and collect, sort and analyze the performance, price, and promo…	4	{'0': {'Institute': 'University of Houston-Victoria', 'Degree': "Master's degree, A Master's Degree", 'Duration': '2007 - 2010', 'Description': ''}, '1': {'Institute': 'Nanyang Technological University Singapore', 'Degree': "Associate's degree, Business Management", 'Duration': 'Feb 2004 - Nov 2006', 'Description': 'Grade: Distinction'}}	2	{}	0	{}	0	{'Skill 0': 'Nutshell', 'Skill 1': 'Sender', 'Skill 2': 'Active Campaign'}	3	{}	0	{}	0	{}	0	{}	0	{}	0	{}	0	{}	0	{}	0	{'0': {'Interest': "L'Oréal Professionnel Paris", 'ID': '73237399', 'Category': 'company', 'URL': 'https://www.linkedin.com/company/73237399'}, '1': {'Interest': 'Nanyang Technological University Singapore', 'ID': '165091', 'Category': 'company', 'URL': 'https://www.linkedin.com/company/165091'}, '2': {'Interest': 'Nanyang Technological University Singapore', 'ID': '165091', 'Category': 'school',…	4	{'ntusg': {'Full Name': 'Nanyang Technological University Singapore', 'Category': 'company', 'URL': 'https://www.linkedin.com/company/ntusg'}, 'university-of-houston-victoria-cp': {'Full Name': 'University of Houston-Victoria', 'Category': 'company', 'URL': 'https://www.linkedin.com/company/university-of-houston-victoria-cp'}, 'koerber-pharma': {'Full Name': 'Körber Pharma', 'Category': 'company'…	6	1
{'Full Name': 'Erncy Ephtali', 'Workplace': 'Estee Lauder-Marketing Department Research Manager', 'Location': 'Canada', 'Connections': '29', 'Photo': 'Yes', 'Followers': '28'}	Erncy Ephtali	Estee Lauder-Marketing Department Research Manager	Canada	29	Yes	28	Engaged in the cosmetics industry for 10 years and has a deep understanding of organization and market trends. I can accomplish the goals of the business well. I am currently the senior market development manager of an internationally renowned cosmetics company. In order to study a certain category of cosmetics, if the company does not approve it, I will buy it all out of my pocket and try it out…	{'0': {'Role': 'Commission Sales Associate', 'Workplace': 'Meghna Group of Industries (MGI) · Full-time', 'Duration': '', 'Workplace Location': '', 'Description': ''}}	1	{'0': {'Institute': 'University of Victoria', 'Degree': "A master's degree, Industrial and commercial management", 'Duration': 'Aug 2010 - Jun 2014', 'Description': 'Grade: Excellent academic'}}	1	{}	0	{}	0	{}	0	{}	0	{}	0	{}	0	{}	0	{}	0	{}	0	{}	0	{}	0	{'0': {'Interest': 'University of Victoria', 'ID': '166687', 'Category': 'company', 'URL': 'https://www.linkedin.com/company/166687'}, '1': {'Interest': 'Meghna Group of Industries (MGI)', 'ID': '2160763', 'Category': 'company', 'URL': 'https://www.linkedin.com/company/2160763'}, '2': {'Interest': 'University of Victoria', 'ID': '166687', 'Category': 'school', 'URL': 'https://www.linkedin.com/sch…	3	{}	0	1
{'Full Name': 'chaya li', 'Workplace': 'Beauty Entrepreneur - Department Manager', 'Location': 'North York, Ontario, Canada', 'Connections': '12', 'Photo': 'Yes', 'Followers': '13'}	chaya li	Beauty Entrepreneur - Department Manager	North York, Ontario, Canada	12	Yes	13	Engaged in management business for 9 years, has a deep understanding of organization and market trends. I can accomplish the goals of the business well.	{'0': {'Role': '人事经理', 'Workplace': '山东东都食品有限公司', 'Duration': 'Apr 2020 - Present · 2 yrs 9 mos', 'Workplace Location': '', 'Description': ''}, '1': {'Workplace': 'Department Manager', 'Role': '', 'Duration': '', 'Workplace Location': '', 'Description': 'My job is to coordinate all aspects of the project, including quality, schedule, and cost control, submit complete, accurate, and high quality p…	4	{'0': {'Institute': 'Cardiff University / Prifysgol Caerdydd', 'Degree': "A master's degree, Industrial and commercial management", 'Duration': 'Apr 2013 - Nov 2017', 'Description': 'Grade: 603'}, '1': {'Institute': 'Singapore Management University', 'Degree': 'manage, Industrial and commercial management', 'Duration': 'Mar 2005 - Oct 2009', 'Description': 'Grade: 601'}}	2	{'0': {'Title': 'Flextronics Certified Program Manager', 'Company': 'Flex', 'Description': 'Issued Feb 2020 · No Expiration Date'}}	1	{}	0	{'Skill 0': '市场营销', 'Skill 1': '人力资源 (HR)', 'Skill 2': '培训'}	3	{}	0	{}	0	{}	0	{}	0	{}	0	{}	0	{}	0	{}	0	{'0': {'Interest': 'Cardiff University / Prifysgol Caerdydd', 'ID': '9126', 'Category': 'company', 'URL': 'https://www.linkedin.com/company/9126'}, '1': {'Interest': '山东东都食品有限公司', 'ID': '30371873', 'Category': 'company', 'URL': 'https://www.linkedin.com/company/30371873'}, '2': {'Interest': 'Singapore Management University', 'ID': '165981', 'Category': 'school', 'URL': 'https://www.linkedin.com/s…	4	{'erich-johnson-he-him': {'Full Name': 'Erich Johnson', 'Category': 'in', 'URL': 'https://www.linkedin.com/in/erich-johnson-he-him'}}	1	1
{'Full Name': 'Juniper ( Jenny )💥💥💥💥', 'Workplace': 'Director of Human Resources', 'Location': 'United States', 'Connections': '21', 'Photo': 'Yes', 'Followers': '21'}	Juniper ( Jenny )💥💥💥💥	Director of Human Resources	United States	21	Yes	21	Pursuing long-term career goals, with a solid theoretical foundation and rich practical experience: good at human resource system construction, established a performance appraisal system and a salary incentive mechanism, which has achieved fruitful operation and was praised by leaders; proficient in human cost budget and final account management, formulating the company's annual human cost Budget…	{'0': {'Workplace': 'Human Resources Director', 'Role': '', 'Duration': '', 'Workplace Location': '', 'Description': 'Business partner for corporate functions, sustainability, and management and investment services. - Drive and support business leaders in achieving business objectives through effective talent acquisition, talent development, and compensation strategies. - Collaborate with busines…	4	{'0': {'Institute': 'Murdoch University', 'Degree': "Master's degree, Industrial and commercial management", 'Duration': 'Aug 2010 - Jun 2014', 'Description': 'Grade: Excellent academic performance'}, '1': {'Institute': 'Nanyang Technological University Singapore', 'Degree': "Bachelor's degree, Business Administration Industrial and commercial management", 'Duration': 'Aug 2004 - Jun 2008', 'Desc…	2	{}	0	{}	0	{'Skill 0': 'Microsoft Office', 'Skill 1': 'Projektmanagement', 'Skill 2': 'Vertrieb'}	3	{}	0	{}	0	{}	0	{}	0	{}	0	{}	0	{}	0	{}	0	{'0': {'Interest': 'Temasek', 'ID': '15956', 'Category': 'company', 'URL': 'https://www.linkedin.com/company/15956'}, '1': {'Interest': 'Nanyang Technological University Singapore', 'ID': '165091', 'Category': 'company', 'URL': 'https://www.linkedin.com/company/165091'}, '2': {'Interest': 'Murdoch University', 'ID': '165072', 'Category': 'school', 'URL': 'https://www.linkedin.com/school/165072'},…	4	{}	0	1
{'Full Name': 'Aurora Ford', 'Workplace': 'Manager and Vice President', 'Location': 'United States', 'Connections': '25', 'Photo': 'Yes', 'Followers': '26'}	Aurora Ford	Manager and Vice President	United States	25	Yes	26	I have been engaged in the cosmetics industry for 10 years and have a deep understanding of the organization and market trends. I can accomplish the goals of the business very well. I am currently a senior market development manager of an internationally renowned cosmetics company. In order to research a certain category of cosmetics, if the company does not approve it, I will buy it all out of m…	{'0': {'Role': 'Manager and Vice President', 'Workplace': 'Origins · Full-time', 'Duration': 'Mar 2017 - Present · 5 yrs 10 mos', 'Workplace Location': 'Singapore', 'Description': 'Formulate an annual marketing goal plan, establish and improve marketing information collection, processing, communication and confidentiality systems, investigate consumer buying psychology and behavior, and collect, …	3	{'0': {'Institute': 'University of Victoria', 'Degree': ": A master's degree, Industrial and commercial management", 'Duration': 'Aug 2010 - Jun 2014', 'Description': 'Grade: Excellent academic performance'}, '1': {'Institute': 'National University of Singapore', 'Degree': "Bachelor's degree, Industrial and commercial management", 'Duration': 'Aug 2004 - Jun 2008', 'Description': 'Grade: Excellen…	2	{}	0	{}	0	{'Skill 0': 'Management', 'Skill 1': 'Marketing', 'Skill 2': 'Research'}	3	{}	0	{}	0	{}	0	{}	0	{}	0	{}	0	{}	0	{}	0	{'0': {'Interest': 'Arianna Huffington', 'ID': 'ariannahuffington', 'Category': 'in', 'URL': 'https://www.linkedin.com/in/ariannahuffington'}, '1': {'Interest': 'David Solomon', 'ID': 'david-m-solomon', 'Category': 'in', 'URL': 'https://www.linkedin.com/in/david-m-solomon'}, '2': {'Interest': 'TED Conferences', 'ID': '610087', 'Category': 'company', 'URL': 'https://www.linkedin.com/company/610087…	7	{'stephanie-clark8': {'Full Name': 'Stephanie Clark', 'Category': 'in', 'URL': 'https://www.linkedin.com/in/stephanie-clark8'}, 'heatherccarter': {'Full Name': 'Heather Carter', 'Category': 'in', 'URL': 'https://www.linkedin.com/in/heatherccarter'}, 'corina-burton': {'Full Name': 'Corina Burton🌼', 'Category': 'in', 'URL': 'https://www.linkedin.com/in/corina-burton'}, 'annaalexphd': {'Full Name': …	9	1
{'Full Name': 'Kerry Clorine', 'Workplace': "L'Oréal. - Manager", 'Location': 'Elgin, Illinois, United States', 'Connections': '7', 'Photo': 'Yes', 'Followers': '7'}	Kerry Clorine	L'Oréal. - Manager	Elgin, Illinois, United States	7	Yes	7	Engaged in the cosmetics industry for 10 years and has a deep understanding of organization and market trends. I can accomplish the goals of the business well. I am currently the senior market development manager of an internationally renowned cosmetics company. In order to study a certain category of cosmetics, if the company does not approve it, I will buy it all out of my pocket and try it out…	{'0': {'Role': 'Marketing Department Research Manager', 'Workplace': "L'Oréal Professionnel Paris · Full-time", 'Duration': '2017 - Present · 6 yrs', 'Workplace Location': 'Singapore', 'Description': ''}}	1	{'0': {'Institute': 'University of Houston-Victoria', 'Degree': "A master's degree, Industrial and commercial management", 'Duration': '2010 - 2014', 'Description': ''}}	1	{}	0	{}	0	{}	0	{}	0	{}	0	{}	0	{}	0	{}	0	{}	0	{}	0	{}	0	{'0': {'Interest': "L'Oréal Professionnel Paris", 'ID': '73237399', 'Category': 'company', 'URL': 'https://www.linkedin.com/company/73237399'}, '1': {'Interest': 'University of Houston-Victoria', 'ID': '47837', 'Category': 'company', 'URL': 'https://www.linkedin.com/company/47837'}, '2': {'Interest': 'University of Houston-Victoria', 'ID': '47837', 'Category': 'school', 'URL': 'https://www.linked…	3	{'alvin-d-149465177': {'Full Name': 'Alvin D.', 'Category': 'in', 'URL': 'https://www.linkedin.com/in/alvin-d-149465177'}}	1	1
{'Full Name': 'Mary Lin', 'Workplace': 'Fianne Beauty Supply Manager', 'Location': 'North York, Ontario, Canada', 'Connections': '229', 'Photo': 'Yes', 'Followers': '231'}	Mary Lin	Fianne Beauty Supply Manager	North York, Ontario, Canada	229	Yes	231	Engaged in the cosmetics industry for 10 years and has a deep understanding of organization and market trends. I can accomplish the goals of the business well. I am currently the senior market development manager of an internationally renowned cosmetics company. In order to study a certain category of cosmetics, if the company does not approve it, I will buy it all out of my pocket and try it out…	{'0': {'Workplace': 'Marketing Department Research Manager', 'Role': '', 'Duration': '', 'Workplace Location': '', 'Description': 'Formulate an annual marketing goal plan, establish and improve marketing information collection, processing, communication and confidentiality systems, investigate consumer buying psychology and behavior, and collect, sort and analyze the performance, price, and promo…	4	{'0': {'Institute': 'University of Toronto - Victoria University', 'Degree': "A master's degree, Industrial and commercial management", 'Duration': 'Aug 2010 - Jun 2014', 'Description': 'Grade: Excellent academic performance'}, '1': {'Institute': 'National University of Singapore, Faculty of Science', 'Degree': "Bachelor's degree, Industrial and commercial management", 'Duration': '2004 - 2008', …	2	{}	0	{}	0	{'Skill 0': '营销机构', 'Skill 1': '区域营销', 'Skill 2': '营销活动'}	3	{}	0	{}	0	{}	0	{}	0	{}	0	{}	0	{}	0	{}	0	{'0': {'Interest': 'Fion Beauty Supplies', 'ID': '62443075', 'Category': 'company', 'URL': 'https://www.linkedin.com/company/62443075'}, '1': {'Interest': 'National University of Singapore, Faculty of Science', 'ID': '13279914', 'Category': 'company', 'URL': 'https://www.linkedin.com/company/13279914'}, '2': {'Interest': 'National University of Singapore, Faculty of Science', 'ID': '13279914', 'C…	4	{'johnmnoonan': {'Full Name': 'John Noonan - MBA, CSL', 'Category': 'in', 'URL': 'https://www.linkedin.com/in/johnmnoonan'}, 'rev-marc-baisden-a57b33149': {'Full Name': 'Rev. Marc Baisden', 'Category': 'in', 'URL': 'https://www.linkedin.com/in/rev-marc-baisden-a57b33149'}}	2	1
{'Full Name': 'Angela Laurance', 'Workplace': 'Director of Human Resources', 'Location': 'Canada', 'Connections': '27', 'Photo': 'Yes', 'Followers': '26'}	Angela Laurance	Director of Human Resources	Canada	27	Yes	26	Pursuing long-term career goals, with a solid theoretical foundation and rich practical experience: good at human resource system construction, established a performance appraisal system and salary incentive mechanism, and achieved fruitful operations, and was praised by leaders; proficient in human cost budgeting and final accounts Management, formulate the company's annual labor cost budget, wi…	{'0': {'Workplace': 'Human Resources Director', 'Role': '', 'Duration': '', 'Workplace Location': '', 'Description': 'Formulate an annual marketing goal plan, establish and improve marketing information collection, processing, communication and confidentiality systems, investigate consumer buying psychology and behavior, and collect, sort and analyze the performance, price, and promotional method…	4	{'0': {'Institute': 'Murdoch University', 'Degree': "A master's degree , Industrial and commercial management", 'Duration': 'Aug 2010 - Jun 2014', 'Description': 'Grade: Excellent academic performance'}, '1': {'Institute': 'Nanyang Technological University Singapore', 'Degree': "Bachelor's degree, Industrial and commercial management", 'Duration': 'Aug 2004 - Jun 2008', 'Description': 'Grade: Exc…	2	{}	0	{}	0	{'Skill 0': 'Project Management', 'Skill 1': 'Microsoft Office', 'Skill 2': 'Vertrieb'}	3	{}	0	{}	0	{}	0	{}	0	{}	0	{}	0	{}	0	{}	0	{'0': {'Interest': '大连骅尔重工有限公司', 'ID': '30396772', 'Category': 'company', 'URL': 'https://www.linkedin.com/company/30396772'}, '1': {'Interest': 'Temasek', 'ID': '15956', 'Category': 'company', 'URL': 'https://www.linkedin.com/company/15956'}, '2': {'Interest': 'Murdoch University', 'ID': '165072', 'Category': 'school', 'URL': 'https://www.linkedin.com/school/165072'}, '3': {'Interest': 'Universi…	4	{'university-of-victoria': {'Full Name': 'University of Victoria', 'Category': 'company', 'URL': 'https://www.linkedin.com/company/university-of-victoria'}, 'national-university-of-singapore': {'Full Name': 'National University of Singapore', 'Category': 'company', 'URL': 'https://www.linkedin.com/company/national-university-of-singapore'}, 'creed-foodservice-ltd': {'Full Name': 'Creed Foodservic…	7	1
{'Full Name': 'Linda (nothing) Chen', 'Workplace': 'Human Resource Manager', 'Location': 'New York City Metropolitan Area', 'Connections': '24', 'Photo': 'Yes', 'Followers': '23'}	Linda (nothing) Chen	Human Resource Manager	New York City Metropolitan Area	24	Yes	23	Engaged in the cosmetics industry for 10 years, and has a deep understanding of organization and market trends. I can accomplish the goals of the business well. I am currently a senior market development manager of an internationally renowned cosmetics company. In order to research a certain category of cosmetics, if the company does not approve it, I will buy it all out of my pocket and try it o…	{'0': {'Workplace': 'Regional Manager', 'Role': '', 'Duration': '', 'Workplace Location': '', 'Description': 'Assist the marketing manager in daily work. Assist the marketing manager to provide customers with informatization solutions based on customer informatization needs, be responsible for project follow-up and coordination, and assist in the commercial promotion and business negotiation of s…	3	{'0': {'Institute': 'National University of Singapore Business School', 'Degree': '无, sales', 'Duration': 'Jul 2004 - Aug 2008', 'Description': ''}, '1': {'Institute': 'National University of Singapore', 'Degree': "Bachelor's degree, Business management", 'Duration': 'Aug 2004 - Jun 2008', 'Description': 'Grade: Excellent grades'}}	2	{}	0	{}	0	{'Skill 0': '工艺改进', 'Skill 1': '新业务开发', 'Skill 2': '公共关系'}	3	{}	0	{}	0	{}	0	{}	0	{}	0	{}	0	{}	0	{}	0	{}	0	{'linda-chen-693ba224a': {'Full Name': 'Linda Chen', 'Category': 'in', 'URL': 'https://www.linkedin.com/in/linda-chen-693ba224a'}, 'ichu-peng-0b2380227': {'Full Name': 'ichu peng', 'Category': 'in', 'URL': 'https://www.linkedin.com/in/ichu-peng-0b2380227'}}	2	1
{'Full Name': 'Donna li', 'Workplace': 'Estee Lauder - Marketing Research Manager', 'Location': 'United States', 'Connections': '12', 'Photo': 'Yes', 'Followers': '12'}	Donna li	Estee Lauder - Marketing Research Manager	United States	12	Yes	12		{'0': {'Role': 'Marketing Research Manager', 'Workplace': 'The Estée Lauder Companies Inc. · Full-time', 'Duration': 'Sep 2004 - Present · 18 yrs 4 mos', 'Workplace Location': 'Singapore, Singapore', 'Description': "Formulate annual marketing target plans, establish and improve marketing information collection, processing, communication and confidentiality systems, investigate consumers' purchasi…	1	{'0': {'Institute': 'National University of Singapore', 'Degree': "Bachelor's degree, Business Administration and Management, General", 'Duration': 'Sep 2004 - Jun 2008', 'Description': 'Grade: Excellent grades'}}	1	{}	0	{}	0	{}	0	{}	0	{}	0	{}	0	{}	0	{}	0	{}	0	{}	0	{}	0	{'0': {'Interest': 'LinkedIn News Europe', 'ID': '64872366', 'Category': 'company', 'URL': 'https://www.linkedin.com/company/64872366'}, '1': {'Interest': 'DSD', 'ID': '34948464', 'Category': 'company', 'URL': 'https://www.linkedin.com/company/34948464'}, '2': {'Interest': 'National University of Singapore', 'ID': '5524', 'Category': 'school', 'URL': 'https://www.linkedin.com/school/5524'}}	3	{'jamesmhunt': {'Full Name': 'Jim Hunt', 'Category': 'in', 'URL': 'https://www.linkedin.com/in/jamesmhunt'}, 'jamesmigues': {'Full Name': 'James L Migues', 'Category': 'in', 'URL': 'https://www.linkedin.com/in/jamesmigues'}, 'stephen-carpenter-08a1a7102': {'Full Name': 'Stephen Carpenter', 'Category': 'in', 'URL': 'https://www.linkedin.com/in/stephen-carpenter-08a1a7102'}, 'lawrencesprung': {'Ful…	6	1
{'Full Name': 'Amy li', 'Workplace': 'Research Director, Marketing Department', 'Location': 'Miami, Florida, United States', 'Connections': '455', 'Photo': 'Yes', 'Followers': '462'}	Amy li	Research Director, Marketing Department	Miami, Florida, United States	455	Yes	462	I am honest and cheerful, enthusiastic and sincere, have a strong sense of teamwork, a strong sense of time, easy to accept new things, willing to communicate with others, strong adaptability and coordination ability, and can abide by the principle of focusing on the overall situation. During my campus life, I served as the stationmaster of the campus radio station, which greatly improved my orga…	{'0': {'Workplace': 'Research Director, Marketing Department', 'Role': '', 'Duration': '', 'Workplace Location': '', 'Description': "1：Responsible for the company's marketing planning and market positioning research2：Familiar with the industry situation and market dynamics, familiar with competitors and consumer needs3：According to the business development objectives of the enterprise to develop …	4	{'0': {'Institute': 'Belmont University', 'Degree': "Master's degree, Business Management", 'Duration': 'Aug 2010 - Jun 2014', 'Description': 'Grade: Excellent academic performance'}, '1': {'Institute': 'NUS Business School', 'Degree': 'Bachelor of Commerce, Business Management', 'Duration': 'Aug 2004 - Jun 2008', 'Description': 'Grade: Excellent grades'}}	2	{}	0	{}	0	{'Skill 0': '销售', 'Skill 1': '运营管理', 'Skill 2': '社交'}	3	{}	0	{}	0	{}	0	{}	0	{}	0	{}	0	{}	0	{}	0	{'0': {'Interest': 'Padmasree Warrior', 'ID': 'padmasree-warrior-9917a26b', 'Category': 'in', 'URL': 'https://www.linkedin.com/in/padmasree-warrior-9917a26b'}, '1': {'Interest': "Tim O'Reilly", 'ID': 'timo3', 'Category': 'in', 'URL': 'https://www.linkedin.com/in/timo3'}, '2': {'Interest': 'Spencer Fane LLP', 'ID': '50386', 'Category': 'company', 'URL': 'https://www.linkedin.com/company/50386'}, '…	6	{'joepulizzi': {'Full Name': 'Joe Pulizzi', 'Category': 'in', 'URL': 'https://www.linkedin.com/in/joepulizzi'}, 'jeff-sloan-996a05163': {'Full Name': 'Jeff Sloan', 'Category': 'in', 'URL': 'https://www.linkedin.com/in/jeff-sloan-996a05163'}, 'cassy-nordness-32564b40': {'Full Name': 'Cassy Nordness', 'Category': 'in', 'URL': 'https://www.linkedin.com/in/cassy-nordness-32564b40'}, 'suvida-healthcar…	7	1
{'Full Name': 'Black Lee', 'Workplace': 'Marketing Director', 'Location': 'San Francisco, California, United States', 'Connections': '6', 'Photo': 'Yes', 'Followers': '6'}	Black Lee	Marketing Director	San Francisco, California, United States	6	Yes	6		{'0': {'Workplace': 'Marketing Director', 'Role': '', 'Duration': '', 'Workplace Location': '', 'Description': 'I am honest and cheerful, enthusiastic and sincere, have a strong sense of teamwork, a strong sense of time, easy to accept new things, willing to communicate with others, strong adaptability and coordination ability, and can abide by the principle of focusing on the overall situation. …	2	{'0': {'Institute': 'University of Denver', 'Degree': 'Bachelor of Business Administration BBA, Business management', 'Duration': '2011 - 2015', 'Description': 'Grade: Excellent'}}	1	{}	0	{}	0	{'Skill 0': '团队领导力', 'Skill 1': '团队合作', 'Skill 2': '团队管理'}	3	{}	0	{}	0	{}	0	{}	0	{}	0	{}	0	{}	0	{}	0	{'0': {'Interest': 'University of Denver', 'ID': '5714', 'Category': 'company', 'URL': 'https://www.linkedin.com/company/5714'}, '1': {'Interest': 'CHANEL', 'ID': '162993', 'Category': 'company', 'URL': 'https://www.linkedin.com/company/162993'}, '2': {'Interest': 'University of Denver', 'ID': '5714', 'Category': 'school', 'URL': 'https://www.linkedin.com/school/5714'}}	3	{'university-of-denver': {'Full Name': 'University of Denver', 'Category': 'company', 'URL': 'https://www.linkedin.com/company/university-of-denver'}}	1	1
{'Full Name': 'Donna Lin', 'Workplace': 'Marketing Development Director', 'Location': 'North York, Ontario, Canada', 'Connections': '29', 'Photo': 'Yes', 'Followers': '30'}	Donna Lin	Marketing Development Director	North York, Ontario, Canada	29	Yes	30		{'0': {'Role': 'Marketing Development Director', 'Workplace': 'The Estée Lauder Companies Inc. · Full-time', 'Duration': '2017 - Present · 6 yrs', 'Workplace Location': 'Singapore', 'Description': 'Responsible for analyzing, collecting, sorting and reporting market information and trends, and continuously expanding sales and development channels.Assist to make overseas market development plan, co…	1	{'0': {'Institute': 'New York University', 'Degree': "Master's degree, Market research and marketing", 'Duration': '2008 - 2010', 'Description': 'Grade: Excellent grades'}}	1	{}	0	{}	0	{}	0	{}	0	{}	0	{}	0	{}	0	{}	0	{}	0	{}	0	{}	0	{'0': {'Interest': 'New York University', 'ID': '3159', 'Category': 'company', 'URL': 'https://www.linkedin.com/company/3159'}, '1': {'Interest': 'The Estée Lauder Companies Inc.', 'ID': '4059', 'Category': 'company', 'URL': 'https://www.linkedin.com/company/4059'}, '2': {'Interest': 'New York University', 'ID': '3159', 'Category': 'school', 'URL': 'https://www.linkedin.com/school/3159'}}	3	{'augustanational': {'Full Name': 'Augusta National Golf Club', 'Category': 'company', 'URL': 'https://www.linkedin.com/company/augustanational'}, 'karelvredenburg': {'Full Name': 'Karel Vredenburg', 'Category': 'in', 'URL': 'https://www.linkedin.com/in/karelvredenburg'}, 'pjpatel2812': {'Full Name': 'Prakashkumar Patel', 'Category': 'in', 'URL': 'https://www.linkedin.com/in/pjpatel2812'}}	3	1
{'Full Name': 'JianJia Chen', 'Workplace': 'Regional Director and Market Research Director of Estee Lauder Irvine', 'Location': 'New York, New York, United States', 'Connections': '1', 'Photo': 'Yes', 'Followers': '2'}	JianJia Chen	Regional Director and Market Research Director of Estee Lauder Irvine	New York, New York, United States	1	Yes	2	My job is to hold the position of Market research manager in Estee Lauder Company, mainly responsible for departmental research work and overseas research work. I am also still exploring and exploring what people need for cosmetics, and promote it to the world. I have nearly 10 years of work experience in the cosmetics industryI bear hardships and stand hard work, and have a good team spirit. I m…	{'0': {'Role': 'Regional Director and Market Research Director of Estee Lauder Irvine', 'Workplace': 'The Estée Lauder Companies Inc. · Full-time', 'Duration': '2017 - Present · 6 yrs', 'Workplace Location': 'Irvine, California, United States', 'Description': "My job at Estee Lauder is mainly in charge of marketing, conscientious, skilled in operating operations, good at identifying problems at w…	3	{'0': {'Institute': "Queen's University", 'Degree': "Master's degree, Business management", 'Duration': '2010 - 2014', 'Description': 'Grade: Excellent academic performance'}, '1': {'Institute': 'National University of Singapore', 'Degree': "Bachelor's degree, business management", 'Duration': '2004 - 2008', 'Description': 'Grade: excellent result'}}	2	{}	0	{}	0	{}	0	{}	0	{}	0	{}	0	{}	0	{}	0	{}	0	{}	0	{}	0	{'0': {'Interest': 'Phumzile Mlambo-Ngcuka', 'ID': 'phumzileunwomen', 'Category': 'in', 'URL': 'https://www.linkedin.com/in/phumzileunwomen'}, '1': {'Interest': 'Brené Brown', 'ID': 'brenebrown', 'Category': 'in', 'URL': 'https://www.linkedin.com/in/brenebrown'}, '2': {'Interest': 'The Estée Lauder Companies Inc.', 'ID': '4059', 'Category': 'company', 'URL': 'https://www.linkedin.com/company/4059…	6	{'dannyjamieson': {'Full Name': 'Danny Jamieson', 'Category': 'in', 'URL': 'https://www.linkedin.com/in/dannyjamieson'}, 'jacqueline-cheung-mbpss-she-her-2036022': {'Full Name': 'Jacqueline Cheung MBPsS (She/her)', 'Category': 'in', 'URL': 'https://www.linkedin.com/in/jacqueline-cheung-mbpss-she-her-2036022'}, 'salliekrawcheck': {'Full Name': 'Sallie Krawcheck', 'Category': 'in', 'URL': 'https://…	6	1
{'Full Name': 'Nora Lena', 'Workplace': 'Marketing Research Manager', 'Location': 'Singapore', 'Connections': '', 'Photo': 'Yes', 'Followers': '0'}	Nora Lena	Marketing Research Manager	Singapore	0	Yes	0		{'0': {'Workplace': 'The Estée Lauder Companies Inc.', 'Role': 'Marketing Department Research Manager', 'Duration': 'Mar 2017 - Present · 5 yrs 10 mos', 'Workplace Location': '', 'Description': 'Formulate an annual marketing goal plan, establish and improve marketing information collection, processing, communication and confidentiality systems, investigate consumer buying psychology and behavior,…	3	{'0': {'Institute': 'University of Victoria', 'Degree': "A master's degree, Industrial and commercial management", 'Duration': 'Aug 2010 - Jun 2014', 'Description': 'Grade: Excellent academic performance'}, '1': {'Institute': 'National University of Singapore', 'Degree': "Bachelor's degree, Industrial and commercial management", 'Duration': 'Aug 2004 - Jun 2008', 'Description': 'Grade: Excellent …	2	{}	0	{}	0	{'Skill 0': 'Management', 'Skill 1': 'Marketing', 'Skill 2': 'Research'}	3	{}	0	{}	0	{}	0	{}	0	{}	0	{}	0	{}	0	{}	0	{'0': {'Interest': 'The Estée Lauder Companies Inc.', 'ID': '4059', 'Category': 'company', 'URL': 'https://www.linkedin.com/company/4059'}, '1': {'Interest': 'National University of Singapore', 'ID': '5524', 'Category': 'company', 'URL': 'https://www.linkedin.com/company/5524'}, '2': {'Interest': 'University of Victoria', 'ID': '166687', 'Category': 'school', 'URL': 'https://www.linkedin.com/scho…	4	{}	0	1
{'Full Name': 'Leyah Li', 'Workplace': 'Estee Lauder Marketing research manager', 'Location': 'Canada', 'Connections': '12', 'Photo': 'Yes', 'Followers': '12'}	Leyah Li	Estee Lauder Marketing research manager	Canada	12	Yes	12	Formulate annual marketing target plans, establish and improve marketing information collection, processing, communication and confidentiality systems,Investigate consumers' purchasing psychology and behavior, and collect information on the performance, price, promotion methods, etc. of competitive brand products.Organize and analyze, analyze the advertising strategies and competition methods of …	{'0': {'Role': 'Marketing Research Manager', 'Workplace': 'Estee Lauder NV · Full-time', 'Duration': 'Aug 2011 - Present · 11 yrs 5 mos', 'Workplace Location': 'Canada', 'Description': ''}}	1	{'0': {'Institute': 'National University of Singapore', 'Degree': "A master's degree, Business Administration and Management, General", 'Duration': 'Sep 2006 - Jul 2010', 'Description': ''}}	1	{}	0	{}	0	{}	0	{}	0	{}	0	{}	0	{}	0	{}	0	{}	0	{}	0	{}	0	{'0': {'Interest': "Kevin O'Leary", 'ID': 'kevinolearytv', 'Category': 'in', 'URL': 'https://www.linkedin.com/in/kevinolearytv'}, '1': {'Interest': 'XPO', 'ID': '2430668', 'Category': 'company', 'URL': 'https://www.linkedin.com/company/2430668'}, '2': {'Interest': 'Estee Lauder NV', 'ID': '10028023', 'Category': 'company', 'URL': 'https://www.linkedin.com/company/10028023'}, '3': {'Interest': 'Na…	4	{}	0	1
{'Full Name': 'Yaman Lin', 'Workplace': 'Estee Lauder-Marketing Manager', 'Location': 'Los Angeles, California, United States', 'Connections': '51', 'Photo': 'Yes', 'Followers': '51'}	Yaman Lin	Estee Lauder-Marketing Manager	Los Angeles, California, United States	51	Yes	51		{'0': {'Workplace': 'Marketing Research Manager', 'Role': '', 'Duration': '', 'Workplace Location': '', 'Description': 'It mainly produces hair dye and hair care, color cosmetics and skin care products, operates high-end consumer goods, and is engaged in pharmaceutical and dermatological research.'}, '1': {'Workplace': 'Marketing Research Manager', 'Role': '', 'Duration': '', 'Workplace Location'…	2	{'0': {'Institute': 'University of Victoria', 'Degree': "A master's degree, Industrial and commercial management", 'Duration': 'Jul 2010 - May 2014', 'Description': 'Grade: Excellent academic performance'}}	1	{}	0	{}	0	{'Skill 0': '团队领导力', 'Skill 1': '执行管理', 'Skill 2': '领导力'}	3	{}	0	{}	0	{}	0	{}	0	{}	0	{}	0	{}	0	{}	0	{'0': {'Interest': 'Tim Tebow', 'ID': 'timtebow15', 'Category': 'in', 'URL': 'https://www.linkedin.com/in/timtebow15'}, '1': {'Interest': 'Jon Macaskill', 'ID': 'jonmacaskill', 'Category': 'in', 'URL': 'https://www.linkedin.com/in/jonmacaskill'}}	2	{'chris-mason-mdiv-dmin-bcc-b9169784': {'Full Name': 'Chris Mason MDiv, DMIN, BCC', 'Category': 'in', 'URL': 'https://www.linkedin.com/in/chris-mason-mdiv-dmin-bcc-b9169784'}, 'jonmacaskill': {'Full Name': 'Jon Macaskill', 'Category': 'in', 'URL': 'https://www.linkedin.com/in/jonmacaskill'}, 'toesposito': {'Full Name': 'Tom Esposito', 'Category': 'in', 'URL': 'https://www.linkedin.com/in/toesposi…	5	1
{'Full Name': 'Vivin Ajuju', 'Workplace': 'Baker at Eddible creation', 'Location': 'United States', 'Connections': '500+', 'Photo': 'Yes', 'Followers': '6,258'}	Vivin Ajuju	Baker at Eddible creation	United States	500	Yes	6258		{'0': {'Role': 'Baker', 'Workplace': 'Eddible creation', 'Duration': '', 'Workplace Location': '', 'Description': ''}}	1	{}	0	{}	0	{}	0	{}	0	{}	0	{}	0	{}	0	{}	0	{}	0	{}	0	{}	0	{}	0	{'0': {'Interest': 'Arianna Huffington', 'ID': 'ariannahuffington', 'Category': 'in', 'URL': 'https://www.linkedin.com/in/ariannahuffington'}, '1': {'Interest': 'Susan Cain', 'ID': 'susancain', 'Category': 'in', 'URL': 'https://www.linkedin.com/in/susancain'}, '2': {'Interest': 'Georgia Power Company', 'ID': '5094', 'Category': 'company', 'URL': 'https://www.linkedin.com/company/5094'}, '3': {'In…	4	{'aalya-humaid-a08b55223': {'Full Name': 'Aalya Humaid', 'Category': 'in', 'URL': 'https://www.linkedin.com/in/aalya-humaid-a08b55223'}, 'elsie-g-21bba41a2': {'Full Name': 'Elsie G.', 'Category': 'in', 'URL': 'https://www.linkedin.com/in/elsie-g-21bba41a2'}, 'ricardoferran': {'Full Name': 'Ricardo (Rick) Ferran', 'Category': 'in', 'URL': 'https://www.linkedin.com/in/ricardoferran'}, 'nicolebuchan…	9	1
{'Full Name': 'AXEA Lee', 'Workplace': 'Marketing Executive at AXEA ELECTRIC APPLIANCE GROUP', 'Location': 'Guangdong, China', 'Connections': '13', 'Photo': 'Yes', 'Followers': '13'}	AXEA Lee	Marketing Executive at AXEA ELECTRIC APPLIANCE GROUP	Guangdong, China	13	Yes	13		{'0': {'Role': 'Marketing Executive', 'Workplace': 'AXEA Electric Appliance Group', 'Duration': 'Mar 2011 - Present · 11 yrs 10 mos', 'Workplace Location': '', 'Description': ''}}	1	{}	0	{}	0	{}	0	{}	0	{}	0	{}	0	{}	0	{}	0	{}	0	{}	0	{}	0	{}	0	{'0': {'Interest': 'AXEA', 'ID': '9664224', 'Category': 'company', 'URL': 'https://www.linkedin.com/company/9664224'}}	1	{}	0	1
{'Full Name': 'Donna Lin', 'Workplace': "L'Oreal Market Research Manager", 'Location': 'New York, New York, United States', 'Connections': '117', 'Photo': 'Yes', 'Followers': '118'}	Donna Lin	L'Oreal Market Research Manager	New York, New York, United States	117	Yes	118	I have been engaged in the present work for 10 years. I am cheerful, confident, sincere and optimistic, and active in learning. I have strong organizational ability, adaptive ability, and strong management and coordination ability.Be honest and trustworthy, speak principle, do what you say, never shirk responsibility; Have self-control, do things always adhere to finish what you start, never give…	{'0': {'Workplace': 'Director of Market Research', 'Role': '', 'Duration': '', 'Workplace Location': '', 'Description': 'Formulate an annual marketing goal plan, establish and improve marketing information collection, processing, communication and confidentiality systems, investigate consumer buying psychology and behavior, and collect, sort and analyze the performance, price, and promotional met…	2	{'0': {'Institute': 'University of Victoria', 'Degree': 'The enterprise management , Business Administration, Management and Operations', 'Duration': '2010 - 2014', 'Description': 'Grade: Excellent academic performance'}}	1	{}	0	{}	0	{'Skill 0': 'Sales & Marketing'}	1	{}	0	{}	0	{}	0	{}	0	{}	0	{}	0	{}	0	{}	0	{'0': {'Interest': 'Marshall Goldsmith', 'ID': 'marshallgoldsmith', 'Category': 'in', 'URL': 'https://www.linkedin.com/in/marshallgoldsmith'}, '1': {'Interest': 'Bill Gates', 'ID': 'williamhgates', 'Category': 'in', 'URL': 'https://www.linkedin.com/in/williamhgates'}, '2': {'Interest': 'vivo', 'ID': '9219846', 'Category': 'company', 'URL': 'https://www.linkedin.com/company/9219846'}, '3': {'Inter…	5	{'hp': {'Full Name': 'HP', 'Category': 'company', 'URL': 'https://www.linkedin.com/company/hp'}, 'huawei': {'Full Name': 'Huawei', 'Category': 'company', 'URL': 'https://www.linkedin.com/company/huawei'}, 'boris-johnson': {'Full Name': 'Boris Johnson', 'Category': 'in', 'URL': 'https://www.linkedin.com/in/boris-johnson'}, 'marshallgoldsmith': {'Full Name': 'Marshall Goldsmith', 'Category': 'in', …	6	1
{'Full Name': 'jieyi Mandy', 'Workplace': 'Marketing Research Manager', 'Location': 'Singapore, Singapore', 'Connections': '55', 'Photo': 'Yes', 'Followers': '53'}	jieyi Mandy	Marketing Research Manager	Singapore, Singapore	55	Yes	53	With the increasing environmental problems, the company pays attention to the protection of the environment. In December 2019, the company organized an environmental protection activity. During this environmental protection volunteer activity, I learned a lot of problems that we had not encountered before, and exercised myself in Under the hot environment, I will work hard to do my job well with …	{'0': {'Role': 'Marketing Research Manager', 'Workplace': "L'Oréal Professionnel Paris · Permanent", 'Duration': 'Sep 2017 - Oct 2022 · 5 yrs 2 mos', 'Workplace Location': 'Singapore', 'Description': 'Formulate an annual marketing goal plan, establish and improve marketing information collection, processing, communication and confidentiality systems, investigate consumer buying psychology and beh…	3	{'0': {'Institute': 'University of Southern California', 'Degree': "Master's degree, Business management", 'Duration': 'Sep 2012 - Jun 2015', 'Description': 'Grade: Excellent academic performance'}, '1': {'Institute': 'National University of Singapore', 'Degree': "Bachelor's degree, Business management", 'Duration': 'Sep 2007 - Jun 2011', 'Description': 'Grade: Excellent grades'}}	2	{}	0	{}	0	{}	0	{}	0	{}	0	{}	0	{}	0	{}	0	{}	0	{}	0	{}	0	{'0': {'Interest': "L'OREAL USA S/D, INC.", 'ID': '57104417', 'Category': 'company', 'URL': 'https://www.linkedin.com/company/57104417'}, '1': {'Interest': 'National University of Singapore', 'ID': '5524', 'Category': 'company', 'URL': 'https://www.linkedin.com/company/5524'}, '2': {'Interest': 'University of Southern California', 'ID': '3084', 'Category': 'school', 'URL': 'https://www.linkedin.c…	4	{'levy-restaurants': {'Full Name': 'Levy Restaurants', 'Category': 'company', 'URL': 'https://www.linkedin.com/company/levy-restaurants'}, 'rohanbh': {'Full Name': 'Rohan Bhattacharjee', 'Category': 'in', 'URL': 'https://www.linkedin.com/in/rohanbh'}, 'pmc-insurance-group': {'Full Name': 'PMC Insurance Group, a division of One80 Intermediaries', 'Category': 'company', 'URL': 'https://www.linkedin…	9	1
{'Full Name': 'Ya Lanna Lee', 'Workplace': 'Estee Lauder - Marketing Research Manager', 'Location': 'Canada', 'Connections': '71', 'Photo': 'Yes', 'Followers': '71'}	Ya Lanna Lee	Estee Lauder - Marketing Research Manager	Canada	71	Yes	71	Engaged in the cosmetics industry for 10 years, and has a deep understanding of organization and market trends. I can accomplish the goals of the business well. I am currently a senior market development manager of an internationally renowned cosmetics company. In order to research a certain category of cosmetics, if the company does not approve it, I will buy it all out of my pocket and try it o…	{'0': {'Role': 'Marketing Research Manager', 'Workplace': 'The Estée Lauder Companies Inc. · Permanent', 'Duration': 'Mar 2017 - Present · 5 yrs 10 mos', 'Workplace Location': 'Singapore', 'Description': 'Formulate an annual marketing goal plan, establish and improve marketing information collection, processing, communication and confidentiality systems, investigate consumer buying psychology and…	3	{'0': {'Institute': 'University of Houston-Victoria', 'Degree': "Master's degree, Business management", 'Duration': 'Aug 2010 - Jun 2014', 'Description': 'Grade: Excellent academic performance'}, '1': {'Institute': 'National University of Singapore, Faculty of Science', 'Degree': "Bachelor's degree, Business management", 'Duration': 'Aug 2004 - Jun 2008', 'Description': 'Grade: Excellent grades'}}	2	{}	0	{}	0	{}	0	{}	0	{}	0	{}	0	{}	0	{}	0	{}	0	{}	0	{}	0	{'0': {'Interest': 'National University of Singapore, Faculty of Science', 'ID': '13279914', 'Category': 'company', 'URL': 'https://www.linkedin.com/company/13279914'}, '1': {'Interest': '黑龙江青骄网络科技有限公司', 'ID': '32093670', 'Category': 'company', 'URL': 'https://www.linkedin.com/company/32093670'}, '2': {'Interest': 'National University of Singapore, Faculty of Science', 'ID': '13279914', 'Category…	4	{}	0	1
{'Full Name': 'Hazel Lin', 'Workplace': 'Director, Store Design & Visual Merchandising, APAC at The Estée Lauder Companies Inc.', 'Location': 'Singapore', 'Connections': '249', 'Photo': 'Yes', 'Followers': '252'}	Hazel Lin	Director, Store Design & Visual Merchandising, APAC at The Estée Lauder Companies Inc.	Singapore	249	Yes	252	I direct retail design concepts across multiple channels for the Estee Lauder Companies in the APAC region and lead store design and visual merchandising for newly-acquired emerging venture brands. In my dual role, I operate at both the corporate level as well as driving growth for venture brands.I believe in creating an end-to-end holistic brand experience for in-store customers, influencing eve…	{'0': {'Workplace': 'The Estée Lauder Companies Inc.', 'Role': 'Director, Store Design & Visual Merchandising, APAC', 'Duration': 'Aug 2021 - Present · 1 yr 5 mos', 'Workplace Location': '', 'Description': 'Lead store design and visual merchandising across APAC region across all channels for M.A.C, Too-Faced and multi-branded corporate channels. Be the voice of APAC region, working cross-function…	9	{'0': {'Institute': 'National University of Singapore', 'Degree': 'Bachelor of Computing (Business Focus), Computer Science', 'Duration': 'Jul 2001 - May 2004', 'Description': ''}, '1': {'Institute': 'Nanyang Junior College', 'Degree': '', 'Duration': '1999 - 2000', 'Description': ''}}	2	{}	0	{}	0	{'Skill 0': 'Visual Merchandising', 'Skill 1': 'Project Management', 'Skill 2': 'Marketing'}	3	{}	0	{}	0	{}	0	{}	0	{}	0	{}	0	{'Language 0': 'Chinese', 'Language 1': 'English'}	2	{}	0	{'0': {'Interest': 'Luxottica', 'ID': '1614240', 'Category': 'company', 'URL': 'https://www.linkedin.com/company/1614240'}, '1': {'Interest': 'The Estée Lauder Companies Inc.', 'ID': '4059', 'Category': 'company', 'URL': 'https://www.linkedin.com/company/4059'}, '2': {'Interest': 'Nanyang Junior College', 'ID': '14623523', 'Category': 'school', 'URL': 'https://www.linkedin.com/school/14623523'}, …	4	{'yuki-okuzaki-58b663212': {'Full Name': 'Yuki OKUZAKI', 'Category': 'in', 'URL': 'https://www.linkedin.com/in/yuki-okuzaki-58b663212'}, 'derek-yang-09333316': {'Full Name': 'Derek Yang', 'Category': 'in', 'URL': 'https://www.linkedin.com/in/derek-yang-09333316'}, 'shaohong-mo': {'Full Name': 'ShaoHong Mo', 'Category': 'in', 'URL': 'https://www.linkedin.com/in/shaohong-mo'}, 'fergus-yiu': {'Full …	9	1
{'Full Name': 'Niki Zhao', 'Workplace': 'Marketing Manager at Guangzhou Opseve Cosmetics Factory Talks about #skincare, #talkabout, #bodywashing, #shampoocare, and #chinamanufacturer', 'Location': 'Guangzhou, Guangdong, China', 'Connections': '9', 'Photo': 'Yes', 'Followers': '10'}	Niki Zhao	Marketing Manager at Guangzhou Opseve Cosmetics Factory Talks about #skincare, #talkabout, #bodywashing, #shampoocare, and #chinamanufacturer	Guangzhou, Guangdong, China	9	Yes	10	Hello, there, I am Niki, my major is English, and I've been in foreign trade industry for more than 10 years. Now I work in Guangzhou Opseve Cosmetics Company, our company has around 1000 emplyees, covers an area of 35 000 square meters. We have our own R&D department, which is also our core. We accpet both OEM and ODM service. Welcome to contact us +86 15207505857	{'0': {'Workplace': 'Marketing Manager', 'Role': '', 'Duration': '', 'Workplace Location': '', 'Description': "Guangzhou Opseve Cosmetics Company was established in 1999, we have more than 23 years experience in manufacturing skin care products, like facial mask, facial cleanser, facial toner, facial cream, facial serum, sunscreen, capsule serum, hand mask, foot mask, etc. We have 5 full automati…	7	{'0': {'Institute': 'Jiujiang University', 'Degree': 'undergraduate, English Language and Literature/Letters', 'Duration': 'Sep 2006 - Jul 2009', 'Description': 'Grade: Foreigner receptionist'}}	1	{}	0	{}	0	{'Skill 0': 'Software as a Service (SaaS)', 'Skill 1': 'B2B Marketing', 'Skill 2': 'Talks about #skincare, #talkabout, #bodywashing, #shampoocare, and #chinamanufacturer'}	3	{}	0	{}	0	{}	0	{}	0	{}	0	{}	0	{}	0	{}	0	{'0': {'Interest': "L'Oréal", 'ID': '1662', 'Category': 'company', 'URL': 'https://www.linkedin.com/company/1662'}, '1': {'Interest': '领英资讯', 'ID': '64873257', 'Category': 'company', 'URL': 'https://www.linkedin.com/company/64873257'}}	2	{'rolandos-loizou-b3765169': {'Full Name': 'Rolandos Loizou', 'Category': 'in', 'URL': 'https://www.linkedin.com/in/rolandos-loizou-b3765169'}, 'rehaman-sharieff-105b2a129': {'Full Name': 'Rehaman Sharieff', 'Category': 'in', 'URL': 'https://www.linkedin.com/in/rehaman-sharieff-105b2a129'}, 'winnie-kuang-321218111': {'Full Name': 'winnie kuang', 'Category': 'in', 'URL': 'https://www.linkedin.com/…	8	1
{'Full Name': 'vicky zhao', 'Workplace': 'Marketing Manager at Guangzhou Opseve Cosmetics CompanyOffer you best Cosmetics product #skin care #personal care #beauty cosmetics #Chinamanufacturer', 'Location': 'Guangzhou, Guangdong, China', 'Connections': '11', 'Photo': 'Yes', 'Followers': '11'}	vicky zhao	Marketing Manager at Guangzhou Opseve Cosmetics CompanyOffer you best Cosmetics product #skin care #personal care #beauty cosmetics #Chinamanufacturer	Guangzhou, Guangdong, China	11	Yes	11	Hello, there, I am Vicky, my major is English, and I've been in foreign trade industry for more than 10 years. Now I work in Guangzhou Opseve Cosmetics Company, our company has around 1000 emplyees, covers an area of 35 000 square meters. We have our own R&D department, which is also our core. If you want more information, welcome to contact us +86 15207505857	{'0': {'Workplace': 'Marketing Manager', 'Role': '', 'Duration': '', 'Workplace Location': '', 'Description': "Guangzhou Opseve Cosmetics Company was established in 1999, we have more than 23 years experience in manufacturing skin care products, like facial mask, facial cleanser, facial toner, facial cream, facial serum, sunscreen, capsule serum, hand mask, foot mask, etc. We have 5 full automati…	9	{'0': {'Institute': 'Jiujiang University', 'Degree': 'undergraduate, English Language and Literature/Letters', 'Duration': 'Sep 2006 - Jul 2009', 'Description': 'Grade: Foreigner receptionist'}}	1	{}	0	{}	0	{'Skill 0': 'Teaching', 'Skill 1': 'Talks about #skincare, #talkabout, #bodywashing, #shampoocare, and #chinamanufacturer', 'Skill 2': '#skincare, #talkabout, #bodywashing, #shampoocare, #chinamanufacturer'}	3	{}	0	{}	0	{}	0	{}	0	{}	0	{}	0	{}	0	{}	0	{'0': {'Interest': 'Guangzhou Aowangda Leather Product Co., Ltd.', 'ID': '41779136', 'Category': 'company', 'URL': 'https://www.linkedin.com/company/41779136'}, '1': {'Interest': 'ShenZhen KuanShing Packaging Manufacture Co.,Ltd', 'ID': '25171568', 'Category': 'company', 'URL': 'https://www.linkedin.com/company/25171568'}, '2': {'Interest': 'Certified Organic Skincare', 'ID': '1883230', 'Category…	3	{'jennifer-chan-770733237': {'Full Name': 'Jennifer Chan', 'Category': 'in', 'URL': 'https://www.linkedin.com/in/jennifer-chan-770733237'}, 'winnie-kuang-321218111': {'Full Name': 'winnie kuang', 'Category': 'in', 'URL': 'https://www.linkedin.com/in/winnie-kuang-321218111'}, 'too-young-music': {'Full Name': 'Too Young Ltd.', 'Category': 'company', 'URL': 'https://www.linkedin.com/company/too-youn…	7	1
{'Full Name': 'jiefeng chen', 'Workplace': '--', 'Location': 'Guangzhou, Guangdong, China', 'Connections': '231', 'Photo': 'Yes', 'Followers': '238'}	jiefeng chen	--	Guangzhou, Guangdong, China	231	Yes	238	Engaged in foreign trade transactions for 1-2 years, with skilled experience in foreign trade cooperation,	{'0': {'Role': '外贸专员', 'Workplace': '国粹生物 · Permanent', 'Duration': 'Oct 2022 - Present · 3 mos', 'Workplace Location': '中国广州', 'Description': ''}, '1': {'Workplace': '外贸专员', 'Role': '', 'Duration': '', 'Workplace Location': '', 'Description': 'Lipstick tubes, lip gloss tubes, shower gel empty bottles and other cosmetic containers, suppliers'}, '2': {'Workplace': '外贸专员', 'Role': '', 'Duration': '…	4	{'0': {'Institute': '中国外贸', 'Degree': 'Trade', 'Duration': 'Sep 2019 - May 2022', 'Description': ''}}	1	{}	0	{}	0	{}	0	{}	0	{}	0	{}	0	{}	0	{}	0	{}	0	{}	0	{}	0	{'0': {'Interest': 'NARS Cosmetics', 'ID': '1548938', 'Category': 'company', 'URL': 'https://www.linkedin.com/company/1548938'}, '1': {'Interest': 'Milani Cosmetics', 'ID': '6580383', 'Category': 'company', 'URL': 'https://www.linkedin.com/company/6580383'}, '2': {'Interest': 'HR Circle', 'ID': '1809637', 'Category': 'groups', 'URL': 'https://www.linkedin.com/groups/1809637'}, '3': {'Interest': '…	4	{}	0	1
{'Full Name': 'angela (CoCo) Mady', 'Workplace': 'Senior Partner | Product Operations Manager|Product Development Director', 'Location': 'New York, New York, United States', 'Connections': '194', 'Photo': 'Yes', 'Followers': '194'}	angela (CoCo) Mady	Senior Partner | Product Operations Manager|Product Development Director	New York, New York, United States	194	Yes	194	Success is actually a feeling, a feeling of self-confidence and satisfaction after everyone realizes their ideals! We have different definitions of success! There is only one way to succeed, and that is to learn to pay a price that ordinary people cannot pay! Success is the achievement of a given goal. It's the satisfaction and excitement people get from doing something they really want to do. If…	{'0': {'Workplace': 'Senior Partner', 'Role': '', 'Duration': '', 'Workplace Location': '', 'Description': "Founded in 1946, Estee Lauder products cover a wide range of women's make-up, perfume and skin care products as well as men's perfume and skin care products. Estee Lauder brand products are known for their advanced technology, innovation and excellent quality, and have more than 13,000 sale…	2	{'0': {'Institute': 'George Mason University - School of Business', 'Degree': "Bachelor's degree, Enterprise Management", 'Duration': 'Feb 2008 - Sep 2011', 'Description': 'Activities and societies: dance club'}}	1	{}	0	{}	0	{'Skill 0': 'Management', 'Skill 1': 'Product Development', 'Skill 2': 'Digitalization solution'}	3	{}	0	{}	0	{}	0	{}	0	{}	0	{}	0	{}	0	{}	0	{'0': {'Interest': 'George Mason University - School of Business', 'ID': '15102971', 'Category': 'company', 'URL': 'https://www.linkedin.com/company/15102971'}, '1': {'Interest': 'The Estée Lauder Companies Inc.', 'ID': '4059', 'Category': 'company', 'URL': 'https://www.linkedin.com/company/4059'}, '2': {'Interest': 'California State Polytechnic University-Pomona', 'ID': '10265', 'Category': 'sch…	4	{'the-estee-lauder-companies-inc': {'Full Name': 'The Estée Lauder Companies Inc.', 'Category': 'company', 'URL': 'https://www.linkedin.com/company/the-estee-lauder-companies-inc'}, 'angela-mady-829b3215': {'Full Name': 'angela Mady', 'Category': 'in', 'URL': 'https://www.linkedin.com/in/angela-mady-829b3215'}, 'mcleancoble': {'Full Name': 'McLean Coble', 'Category': 'in', 'URL': 'https://www.lin…	5	1
{'Full Name': 'ABCD EFG', 'Workplace': 'I am Alphabet', 'Location': 'India', 'Connections': '7', 'Photo': 'No', 'Followers': '7'}	ABCD EFG	I am Alphabet	India	7	No	7		{'0': {'Role': "Shakespeare's child", 'Workplace': 'Alphabet Inc.', 'Duration': 'Jan 1961 - Present · 62 yrs', 'Workplace Location': '', 'Description': ''}}	1	{'0': {'Institute': 'ABCD School', 'Degree': 'Masters of Alphabetical numbers, Big A small a', 'Duration': '', 'Description': 'Grade: A'}, '1': {'Institute': 'MICA | The School of Ideas', 'Degree': 'PGP', 'Duration': '', 'Description': ''}}	2	{}	0	{}	0	{}	0	{}	0	{}	0	{}	0	{}	0	{}	0	{}	0	{}	0	{}	0	{'0': {'Interest': 'Jobless Inc.', 'ID': '13386331', 'Category': 'company', 'URL': 'https://www.linkedin.com/company/13386331'}, '1': {'Interest': 'ABCD School', 'ID': '26673425', 'Category': 'company', 'URL': 'https://www.linkedin.com/company/26673425'}, '2': {'Interest': 'MICA | The School of Ideas', 'ID': '15251103', 'Category': 'school', 'URL': 'https://www.linkedin.com/school/15251103'}, '3'…	4	{'mica-the-school-of-ideas': {'Full Name': 'MICA | The School of Ideas', 'Category': 'company', 'URL': 'https://www.linkedin.com/company/mica-the-school-of-ideas'}, 'kenishshah': {'Full Name': 'Kenish Shah', 'Category': 'in', 'URL': 'https://www.linkedin.com/in/kenishshah'}, 'vibs98': {'Full Name': 'Vibhor Agarwal', 'Category': 'in', 'URL': 'https://www.linkedin.com/in/vibs98'}}	3	1
{'Full Name': 'abcd efg', 'Workplace': 'business analyst at Google', 'Location': 'Mountain View, California, United States', 'Connections': '', 'Photo': 'No', 'Followers': '0'}	abcd efg	business analyst at Google	Mountain View, California, United States	0	No	0		{'0': {'Role': 'business analyst', 'Workplace': 'Google', 'Duration': '', 'Workplace Location': '', 'Description': ''}}	1	{'0': {'Institute': 'Alliant International University', 'Degree': '', 'Duration': '2003 - 2005', 'Description': ''}}	1	{}	0	{}	0	{}	0	{}	0	{}	0	{}	0	{}	0	{}	0	{}	0	{}	0	{}	0	{'0': {'Interest': 'Google', 'ID': '1441', 'Category': 'company', 'URL': 'https://www.linkedin.com/company/1441'}, '1': {'Interest': 'Alliant International University', 'ID': '18997', 'Category': 'company', 'URL': 'https://www.linkedin.com/company/18997'}, '2': {'Interest': 'Alliant International University', 'ID': '18997', 'Category': 'school', 'URL': 'https://www.linkedin.com/school/18997'}}	3	{}	0	1
{'Full Name': 'abcd efg', 'Workplace': 'Student at ABCD', 'Location': 'San Francisco Bay Area', 'Connections': '', 'Photo': 'No', 'Followers': '0'}	abcd efg	Student at ABCD	San Francisco Bay Area	0	No	0		{}	0	{'0': {'Institute': 'ABCD', 'Degree': 'Master of Science - MS, ABCD', 'Duration': '2011 - 2013', 'Description': ''}}	1	{}	0	{}	0	{}	0	{}	0	{}	0	{}	0	{}	0	{}	0	{}	0	{}	0	{}	0	{}	0	{}	0	1
{'Full Name': 'good girl', 'Workplace': 'Marketing Director at McCarthy & Smith', 'Location': 'New York City Metropolitan Area', 'Connections': '', 'Photo': 'No', 'Followers': '0'}	good girl	Marketing Director at McCarthy & Smith	New York City Metropolitan Area	0	No	0		{'0': {'Role': 'Marketing Director', 'Workplace': 'McCarthy & Smith', 'Duration': '', 'Workplace Location': '', 'Description': ''}}	1	{}	0	{}	0	{}	0	{}	0	{}	0	{}	0	{}	0	{}	0	{}	0	{}	0	{}	0	{}	0	{}	0	{}	0	1
{'Full Name': 'Good Girl', 'Workplace': 'Student at University of Central Oklahoma', 'Location': 'Claremore, Oklahoma, United States', 'Connections': '', 'Photo': 'No', 'Followers': '0'}	Good Girl	Student at University of Central Oklahoma	Claremore, Oklahoma, United States	0	No	0		{}	0	{'0': {'Institute': 'University of Central Oklahoma', 'Degree': 'Nurse, Registered Nursing/Registered Nurse', 'Duration': '1992 - 2000', 'Description': ''}}	1	{}	0	{}	0	{}	0	{}	0	{}	0	{}	0	{}	0	{}	0	{}	0	{}	0	{}	0	{'0': {'Interest': 'LinkedIn Guide to Networking', 'ID': '14041259', 'Category': 'company', 'URL': 'https://www.linkedin.com/company/14041259'}, '1': {'Interest': 'University of Central Oklahoma', 'ID': '19470', 'Category': 'company', 'URL': 'https://www.linkedin.com/company/19470'}, '2': {'Interest': 'University of Central Oklahoma', 'ID': '19470', 'Category': 'school', 'URL': 'https://www.linke…	3	{}	0	1
{'Full Name': 'Good Girl', 'Workplace': 'Assistant at Self Employed', 'Location': 'Floyd County, Kentucky, United States', 'Connections': '', 'Photo': 'No', 'Followers': '0'}	Good Girl	Assistant at Self Employed	Floyd County, Kentucky, United States	0	No	0		{'0': {'Role': 'Assistant', 'Workplace': 'Self Employed', 'Duration': '', 'Workplace Location': '', 'Description': ''}}	1	{}	0	{}	0	{}	0	{}	0	{}	0	{}	0	{}	0	{}	0	{}	0	{}	0	{}	0	{}	0	{'0': {'Interest': 'Self Employed', 'ID': '33200573', 'Category': 'company', 'URL': 'https://www.linkedin.com/company/33200573'}}	1	{}	0	1
{'Full Name': 'Little Asian Girl', 'Workplace': 'Project Engineer at Oakley', 'Location': 'Cincinnati Metropolitan Area', 'Connections': '2', 'Photo': 'Yes', 'Followers': '2'}	Little Asian Girl	Project Engineer at Oakley	Cincinnati Metropolitan Area	2	Yes	2		{'0': {'Role': 'Project Engineer', 'Workplace': 'Oakley', 'Duration': 'Oct 1999 - Present · 23 yrs 3 mos', 'Workplace Location': '', 'Description': ''}}	1	{}	0	{}	0	{}	0	{}	0	{}	0	{}	0	{}	0	{}	0	{}	0	{}	0	{}	0	{}	0	{'0': {'Interest': 'Oakley', 'ID': '7471', 'Category': 'company', 'URL': 'https://www.linkedin.com/company/7471'}}	1	{}	0	1
{'Full Name': 'Betty Foltz', 'Workplace': 'human recruiter at Human Resource Consultants', 'Location': 'Norcross, Georgia, United States', 'Connections': '207', 'Photo': 'No', 'Followers': '208'}	Betty Foltz	human recruiter at Human Resource Consultants	Norcross, Georgia, United States	207	No	208	A strong HR leader experienced in directing key strategic functions in startup to large multi-national firms across a broad range of industries. Planned, implemented and directed programs and processes in performance management, recruiting, employee developmentSpecialties:Strategic Vision; Employee Engagement; Retention; Productivity; Creation and Transformation of HR function to meet business ne…	{'0': {'Role': 'human recruiter', 'Workplace': 'Human Resource Consultants', 'Duration': 'Jul 2012 - Present · 10 yrs 6 mos', 'Workplace Location': '', 'Description': ''}, '1': {'Role': 'Human Resources Manager', 'Workplace': 'Norcross Realty Inc.', 'Duration': 'Jan 2011 - May 2012 · 1 yr 5 mos', 'Workplace Location': 'Norcross, Georgia', 'Description': ''}, '2': {'Role': 'Human Resources', 'Work…	3	{'0': {'Institute': 'Northwestern University', 'Degree': 'Master of Business Administration (MBA), Human Resources Management/Personnel Administration, General', 'Duration': '2007 - 2009', 'Description': ''}, '1': {'Institute': 'Northwestern University', 'Degree': "Bachelor's degree, Human Resources Management and Services", 'Duration': '2004 - 2007', 'Description': ''}}	2	{}	0	{}	0	{'Skill 0': 'Human Resources', 'Skill 1': 'Human Resource Development', 'Skill 2': 'Research'}	3	{}	0	{}	0	{}	0	{}	0	{}	0	{}	0	{}	0	{}	0	{'0': {'Interest': 'Lou Adler', 'ID': 'louadler', 'Category': 'in', 'URL': 'https://www.linkedin.com/in/louadler'}, '1': {'Interest': 'Marla Gottschalk, Ph.D.', 'ID': 'marlagottschalk', 'Category': 'in', 'URL': 'https://www.linkedin.com/in/marlagottschalk'}, '2': {'Interest': 'Maxwell Solutions LLC', 'ID': '1869492', 'Category': 'company', 'URL': 'https://www.linkedin.com/company/1869492'}, '3': …	4	{}	0	1
{'Full Name': 'Phyllis Bell', 'Workplace': 'human recruiter at Human Resource Consultants', 'Location': 'Memphis, Tennessee, United States', 'Connections': '114', 'Photo': 'No', 'Followers': '113'}	Phyllis Bell	human recruiter at Human Resource Consultants	Memphis, Tennessee, United States	114	No	113	A strong HR leader experienced in directing key strategic functions in startup to large multi-national firms across a broad range of industries. Planned, implemented and directed programs and processes in performance management, recruiting, employee development, employee retention,Specialties: Global HR, Business Partnering, HR Strategy and Execution, Organizational Change, Mergers & Acquisitions…	{'0': {'Role': 'human recruiter', 'Workplace': 'Human Resource Consultants', 'Duration': 'Jan 2012 - Present · 11 yrs', 'Workplace Location': 'Memphis', 'Description': ''}, '1': {'Role': 'Human Resources Manager', 'Workplace': 'Recursos Humanos', 'Duration': 'Feb 2010 - Dec 2011 · 1 yr 11 mos', 'Workplace Location': 'Tennessee', 'Description': ''}, '2': {'Role': 'Human Resources', 'Workplace': 'R…	3	{'0': {'Institute': 'Tennessee Technological University', 'Degree': 'Master of Business Administration (MBA), Human Resources Management/Personnel Administration, General', 'Duration': '2007 - 2009', 'Description': ''}, '1': {'Institute': 'Tennessee Technological University', 'Degree': "Bachelor's degree, Human Resources Management and Services", 'Duration': '2004 - 2007', 'Description': ''}}	2	{}	0	{}	0	{'Skill 0': 'Human Resources', 'Skill 1': 'Recruiting', 'Skill 2': 'Technical Recruiting'}	3	{}	0	{}	0	{}	0	{}	0	{}	0	{}	0	{}	0	{}	0	{'0': {'Interest': 'Daniel Goleman', 'ID': 'danielgoleman', 'Category': 'in', 'URL': 'https://www.linkedin.com/in/danielgoleman'}, '1': {'Interest': 'Bill Gates', 'ID': 'williamhgates', 'Category': 'in', 'URL': 'https://www.linkedin.com/in/williamhgates'}, '2': {'Interest': 'Northland Human Resource Association', 'ID': '2049491', 'Category': 'company', 'URL': 'https://www.linkedin.com/company/204…	4	{'williamhgates': {'Full Name': 'Bill Gates', 'Category': 'in', 'URL': 'https://www.linkedin.com/in/williamhgates'}, 'staffing-advisors': {'Full Name': 'Staffing Advisors', 'Category': 'company', 'URL': 'https://www.linkedin.com/company/staffing-advisors'}, 'murilo-furtado': {'Full Name': 'Murilo Furtado de Mendonça Jr.', 'Category': 'in', 'URL': 'https://www.linkedin.com/in/murilo-furtado'}, 'mu…	6	1
{'Full Name': 'Lance Swindler', 'Workplace': 'human recruiter manager at Recursos Humanos', 'Location': 'Southfield, Michigan, United States', 'Connections': '42', 'Photo': 'No', 'Followers': '42'}	Lance Swindler	human recruiter manager at Recursos Humanos	Southfield, Michigan, United States	42	No	42	A strong HR leader Planned, implemented and directed programs and processes in performance management, recruiting, employee development, employee retention, resource management and training and education. Consistently exceeded expectations for cost per hire, time to hire and quality of hire within staffing function.Specialties:Strategic Vision, Employee Engagement,Retention, Productivity, Creatio…	{'0': {'Role': 'human recruiter manager', 'Workplace': 'Recursos Humanos', 'Duration': 'Jan 2012 - Present · 11 yrs', 'Workplace Location': 'Southfield, Michigan', 'Description': ''}, '1': {'Role': 'Human Resources Manager', 'Workplace': 'Human Resource Consultants', 'Duration': 'Jan 2010 - Nov 2011 · 1 yr 11 mos', 'Workplace Location': 'Southfield, Michigan', 'Description': ''}, '2': {'Role': 'H…	3	{'0': {'Institute': 'University of South Florida', 'Degree': 'Master of Business Administration (MBA), Human Resources Management/Personnel Administration, General', 'Duration': '2007 - 2009', 'Description': ''}, '1': {'Institute': 'University of South Florida', 'Degree': "Bachelor's degree, Human Resources Management and Services", 'Duration': '2004 - 2007', 'Description': ''}}	2	{}	0	{}	0	{'Skill 0': 'Human Resources', 'Skill 1': 'Human Resource Development', 'Skill 2': 'Recruiting'}	3	{}	0	{}	0	{}	0	{}	0	{}	0	{}	0	{}	0	{}	0	{'0': {'Interest': 'Jack Welch', 'ID': 'johnfwelch', 'Category': 'in', 'URL': 'https://www.linkedin.com/in/johnfwelch'}, '1': {'Interest': 'Bill Gates', 'ID': 'williamhgates', 'Category': 'in', 'URL': 'https://www.linkedin.com/in/williamhgates'}, '2': {'Interest': 'Human Resources by Sede21', 'ID': '1348171', 'Category': 'company', 'URL': 'https://www.linkedin.com/company/1348171'}, '3': {'Intere…	4	{'danielgoleman': {'Full Name': 'Daniel Goleman', 'Category': 'in', 'URL': 'https://www.linkedin.com/in/danielgoleman'}}	1	1
{'Full Name': 'Jeny Zebal', 'Workplace': 'HR Manager at PetCo', 'Location': 'Southampton, England, United Kingdom', 'Connections': '20', 'Photo': 'No', 'Followers': '20'}	Jeny Zebal	HR Manager at PetCo	Southampton, England, United Kingdom	20	No	20		{'0': {'Role': 'HR Manager', 'Workplace': 'PetCo', 'Duration': 'Aug 1999 - Present · 23 yrs 5 mos', 'Workplace Location': '', 'Description': 'A strong HR leader experienced in directing key strategic functions. Planned, implemented and directed programs and processes in performance management, recruiting, employee development, employee retention, resource management and training and education. Co…	1	{}	0	{}	0	{}	0	{'Skill 0': 'HR Consulting', 'Skill 1': 'Talent Management', 'Skill 2': 'Human Development'}	3	{}	0	{}	0	{}	0	{}	0	{}	0	{}	0	{}	0	{}	0	{'0': {'Interest': 'HRsource', 'ID': '980480', 'Category': 'company', 'URL': 'https://www.linkedin.com/company/980480'}, '1': {'Interest': 'Descon Engineering Limited', 'ID': '48743', 'Category': 'company', 'URL': 'https://www.linkedin.com/company/48743'}}	2	{}	0	1
{'Full Name': 'Rafid Wehbe', 'Workplace': 'Headhunter at Freelancer', 'Location': 'Austria', 'Connections': '500+', 'Photo': 'No', 'Followers': '961'}	Rafid Wehbe	Headhunter at Freelancer	Austria	500	No	961	A professional Headhunter, leader experienced in directing key strategic functions in startup to large multi-national firms across a broad range of industries. Planned, implemented and directed programs and processes in performance management, recruiting, employee development, employee retention, resource management and training and education. Directed Human Resource teams up to 25 employees acro…	{'0': {'Role': 'Head Hunter', 'Workplace': '', 'Duration': 'Aug 2005 - Present · 17 yrs 5 mos', 'Workplace Location': '', 'Description': 'Directed Human Resource teams up to 25 employees across multiple locations. Cost effectively directed recruiting and staffing functions in multiple organizations including implementing effective strategic and tactical processes.'}, '1': {'Role': 'Headhunter', '…	3	{'0': {'Institute': 'American University of Beirut', 'Degree': 'Bachelor of Business Administration (B.B.A.), Business Administration and Management, General', 'Duration': '1990 - 1993', 'Description': ''}, '1': {'Institute': 'BeirutI International College', 'Degree': '', 'Duration': '', 'Description': ''}}	2	{}	0	{}	0	{'Skill 0': 'Human Resources', 'Skill 1': 'Business Development', 'Skill 2': 'Business Analysis'}	3	{}	0	{}	0	{}	0	{}	0	{}	0	{}	0	{'Language 0': 'Arabic', 'Language 1': 'English', 'Language 2': 'French'}	3	{}	0	{'0': {'Interest': 'California State University-San Bernardino', 'ID': '15102020', 'Category': 'company', 'URL': 'https://www.linkedin.com/company/15102020'}, '1': {'Interest': 'AT Osborne', 'ID': '29783', 'Category': 'company', 'URL': 'https://www.linkedin.com/company/29783'}, '2': {'Interest': 'Head Hunt for Executive Pastry Chefs/Pastry Production Manager', 'ID': '4300964', 'Category': 'groups…	5	{'ormittalent': {'Full Name': 'Ormit Talent Nederland', 'Category': 'company', 'URL': 'https://www.linkedin.com/company/ormittalent'}, 'mckinsey-solutions': {'Full Name': 'McKinsey New Ventures (part of McKinsey & Company)', 'Category': 'company', 'URL': 'https://www.linkedin.com/company/mckinsey-solutions'}, 'across': {'Full Name': 'Across Health', 'Category': 'company', 'URL': 'https://www.link…	4	1
{'Full Name': 'Leigha Siegel', 'Workplace': 'CEO', 'Location': 'Los Angeles, California, United States', 'Connections': '35', 'Photo': 'No', 'Followers': '36'}	Leigha Siegel	CEO	Los Angeles, California, United States	35	No	36	For more than twenty years, Evan has been an instrumental figure in helping technology companies, startup, public and private, grow their businesses. A strong emphasis has been in the area of sales, market development, corporate and product strategy, marketing and business development. He has extensive management experience in enterprise software, wireless and mobile software, security software, …	{'0': {'Role': 'CEO', 'Workplace': 'BIZDIRECTORYONLINE', 'Duration': 'Jan 2009 - Present · 14 yrs', 'Workplace Location': '', 'Description': ''}, '1': {'Role': 'Business Head', 'Workplace': 'Online Insight', 'Duration': 'Mar 2003 - Dec 2008 · 5 yrs 10 mos', 'Workplace Location': '', 'Description': ''}, '2': {'Role': 'Business & Marketing Consultant', 'Workplace': 'Iescunid Online Business Develop…	3	{'0': {'Institute': 'Northern Kentucky University', 'Degree': 'MBA, International Business', 'Duration': '1993 - 1995', 'Description': ''}}	1	{}	0	{}	0	{}	0	{}	0	{}	0	{}	0	{}	0	{}	0	{}	0	{}	0	{}	0	{'0': {'Interest': 'Northern Kentucky University', 'ID': '12983', 'Category': 'company', 'URL': 'https://www.linkedin.com/company/12983'}, '1': {'Interest': 'Northern Kentucky University', 'ID': '12983', 'Category': 'school', 'URL': 'https://www.linkedin.com/school/12983'}}	2	{}	0	1
{'Full Name': 'Ellen Amoh', 'Workplace': 'Cosmetologist at Mary Kay Global', 'Location': 'Avondale Estates, Georgia, United States', 'Connections': '16', 'Photo': 'Yes', 'Followers': '19'}	Ellen Amoh	Cosmetologist at Mary Kay Global	Avondale Estates, Georgia, United States	16	Yes	19	I am a beautician and Experienced Self Employed with a demonstrated history of working in the retail industry. Skilled in Merchandise Planning, Budgeting, Customer Service, Planograms, and Payroll. Strong entrepreneurship professional graduated from oxford. My goal is move more into an oversight role or a management position on projects. I have experience in coordinating inspections on large proj…	{'0': {'Role': 'Cosmetologist', 'Workplace': 'Mary Kay Global · Full-time', 'Duration': '', 'Workplace Location': '', 'Description': 'Skills: Sales · Advertising · Communication'}}	1	{'0': {'Institute': 'University of Oxford', 'Degree': 'Higher National Diploma, Business Administration and Management, General', 'Duration': 'Aug 2010', 'Description': ''}}	1	{}	0	{}	0	{'Skill 0': 'Sales', 'Skill 1': 'Advertising', 'Skill 2': 'Communication'}	3	{}	0	{}	0	{}	0	{}	0	{}	0	{}	0	{}	0	{}	0	{'0': {'Interest': 'Jerome Bettis', 'ID': 'jerome-bettis-87a08419a', 'Category': 'in', 'URL': 'https://www.linkedin.com/in/jerome-bettis-87a08419a'}, '1': {'Interest': 'LinkedIn News Africa', 'ID': '77173895', 'Category': 'company', 'URL': 'https://www.linkedin.com/company/77173895'}, '2': {'Interest': 'University of Oxford', 'ID': '4477', 'Category': 'company', 'URL': 'https://www.linkedin.com/c…	4	{'kenny-howard-79748321': {'Full Name': 'Kenny Howard', 'Category': 'in', 'URL': 'https://www.linkedin.com/in/kenny-howard-79748321'}, 'paramount-ad-sales': {'Full Name': 'Paramount Advertising', 'Category': 'company', 'URL': 'https://www.linkedin.com/company/paramount-ad-sales'}, 'george-o-loughlin-416b6577': {'Full Name': "George O'Loughlin", 'Category': 'in', 'URL': 'https://www.linkedin.com/i…	9	1
{'Full Name': 'Jenny Hillary', 'Workplace': 'Sales Associate at Amazon', 'Location': 'Phoenix, Arizona, United States', 'Connections': '1', 'Photo': 'Yes', 'Followers': '1'}	Jenny Hillary	Sales Associate at Amazon	Phoenix, Arizona, United States	1	Yes	1		{'0': {'Role': 'Sales Associate', 'Workplace': 'Amazon', 'Duration': '', 'Workplace Location': '', 'Description': 'Skills: Functionality · Business Development'}}	1	{}	0	{}	0	{}	0	{'Skill 0': 'Functionality', 'Skill 1': 'Business Development'}	2	{}	0	{}	0	{}	0	{}	0	{}	0	{}	0	{}	0	{}	0	{'0': {'Interest': 'Microsoft', 'ID': '1035', 'Category': 'company', 'URL': 'https://www.linkedin.com/company/1035'}, '1': {'Interest': 'Netflix', 'ID': '165158', 'Category': 'company', 'URL': 'https://www.linkedin.com/company/165158'}, '2': {'Interest': 'Book Writing, Self Publishing & Marketing', 'ID': '1812052', 'Category': 'groups', 'URL': 'https://www.linkedin.com/groups/1812052'}}	3	{}	0	1
{'Full Name': 'Kylee LUO', 'Workplace': 'Partner at Guangdong Province Green Sugar Technology Co.', 'Location': 'New York, New York, United States', 'Connections': '235', 'Photo': 'Yes', 'Followers': '244'}	Kylee LUO	Partner at Guangdong Province Green Sugar Technology Co.	New York, New York, United States	235	Yes	244	Experience in business management and manufacturing, coaching and leadership with consistent attention to detail while maintaining accuracy in a fast-paced environment.	{'0': {'Role': 'Partner of Green Sugar Technology Co., Ltd.', 'Workplace': 'Guangdong Province Green Sugar Technology Co., Ltd. · Full-time', 'Duration': 'Feb 2016 - Present · 6 yrs 11 mos', 'Workplace Location': 'Guangzhou, Guangdong, China', 'Description': 'Responsible for the overall technical architecture design of the company overseas and lead the team to complete the promotion, testing, dep…	2	{'0': {'Institute': 'National University of Singapore', 'Degree': 'undergraduate course, Business Administration', 'Duration': 'Sep 2011 - Jun 2013', 'Description': 'Grade: Upper Honours'}}	1	{}	0	{}	0	{'Skill 0': '金融', 'Skill 1': '项目管理', 'Skill 2': '分析技能'}	3	{}	0	{}	0	{}	0	{}	0	{}	0	{}	0	{'Language 0': 'English', 'Language 1': 'Mandarin'}	2	{}	0	{'0': {'Interest': 'Brad Jacobs', 'ID': 'bradjacobsxpo', 'Category': 'in', 'URL': 'https://www.linkedin.com/in/bradjacobsxpo'}, '1': {'Interest': 'Scott Kirby', 'ID': 'jscott-kirby', 'Category': 'in', 'URL': 'https://www.linkedin.com/in/jscott-kirby'}, '2': {'Interest': 'Procter & Gamble', 'ID': '1116', 'Category': 'company', 'URL': 'https://www.linkedin.com/company/1116'}, '3': {'Interest': 'USA…	4	{'zacleach': {'Full Name': 'Zac Leach, CSP', 'Category': 'in', 'URL': 'https://www.linkedin.com/in/zacleach'}, 'stephen-fern-80a91213': {'Full Name': 'Stephen Fern', 'Category': 'in', 'URL': 'https://www.linkedin.com/in/stephen-fern-80a91213'}, 'jtmdamen': {'Full Name': 'Hans Damen', 'Category': 'in', 'URL': 'https://www.linkedin.com/in/jtmdamen'}, 'salesforce': {'Full Name': 'Salesforce', 'Categ…	7	1
{'Full Name': 'Celia Celia', 'Workplace': 'Entrepreneur|Philanthropist|Investor', 'Location': 'Los Angeles, California, United States', 'Connections': '377', 'Photo': 'Yes', 'Followers': '395'}	Celia Celia	Entrepreneur|Philanthropist|Investor	Los Angeles, California, United States	377	Yes	395	After graduating from USC, I joined my friend's business as a shareholder. Although more and more Chinese women are now becoming shareholders, in order to achieve better results, I believe; women in the workplace need to recognize their strengths, build confidence and work towards the goals they set for themselves. Whether it is a three-year plan or a five-year plan, I need to be persistent, stay…	{'0': {'Workplace': 'Founder and Owner', 'Role': '', 'Duration': '', 'Workplace Location': '', 'Description': 'Mahogany furniture refers to furniture made of classical mahogany such as sourwood and pearwood, which is the collective name for rare hardwood quality furniture since the Ming and Qing dynasties. The three major schools of traditional Chinese classical mahogany furniture are Beijing, Su…	3	{'0': {'Institute': 'Shanghai University of Finance and Economics', 'Degree': "Master's degree, Finance and Financial Management Services", 'Duration': '2013 - 2015', 'Description': 'Grade: A'}, '1': {'Institute': 'University of Southern California', 'Degree': "Master's degree, Business Administration, Management and Operations", 'Duration': '2006 - 2012', 'Description': 'Grade: A'}}	2	{}	0	{'0': {'Role': 'Member', 'Organization': 'China Charity Federation', 'Duration': 'Apr 2008 - Jan 2017 · 8 yrs 10 mos', 'Description': 'On May 12, 2008, a magnitude 8.2 earthquake occurred in Wenchuan County, Aba Tibetan and Qiang Autonomous Prefecture, Sichuan Province! After hearing the news, I was deeply saddened and decided to donate 100,000 yuan to the Wenchuan area, and organized my classmat…	2	{'Skill 0': 'Media Strategy', 'Skill 1': 'Operation management', 'Skill 2': 'business development'}	3	{}	0	{}	0	{}	0	{}	0	{}	0	{}	0	{}	0	{}	0	{'0': {'Interest': 'Austin Belcak', 'ID': 'abelcak', 'Category': 'in', 'URL': 'https://www.linkedin.com/in/abelcak'}, '1': {'Interest': 'Michael Dell', 'ID': 'mdell', 'Category': 'in', 'URL': 'https://www.linkedin.com/in/mdell'}, '2': {'Interest': 'Columbia University', 'ID': '2624', 'Category': 'company', 'URL': 'https://www.linkedin.com/company/2624'}, '3': {'Interest': 'Political Hub Spot', 'I…	8	{'pascalbornet': {'Full Name': 'Pascal BORNET', 'Category': 'in', 'URL': 'https://www.linkedin.com/in/pascalbornet'}, 'ted-conferences': {'Full Name': 'TED Conferences', 'Category': 'company', 'URL': 'https://www.linkedin.com/company/ted-conferences'}, 'love-lift-inspire': {'Full Name': 'LOVE, LIGHT, INSPIRE ❤', 'Category': 'company', 'URL': 'https://www.linkedin.com/company/love-lift-inspire'}, …	5	1
{'Full Name': 'Anna Yang', 'Workplace': 'Entrepreneur | Investor | Philanthropist', 'Location': 'Los Angeles, California, United States', 'Connections': '500+', 'Photo': 'Yes', 'Followers': '546'}	Anna Yang	Entrepreneur | Investor | Philanthropist	Los Angeles, California, United States	500	Yes	546	After graduating from USC, I joined my friend's business as a shareholder. Although more and more Chinese women are now shareholders, in order to achieve better results, I believe; women in the workplace need to recognise their strengths, build confidence and work hard towards the goals they set for themselves. Whether it's a three-year plan or a five-year plan, I need to be persistent, stay focu…	{'0': {'Workplace': 'General Manager', 'Role': '', 'Duration': '', 'Workplace Location': '', 'Description': 'Rosewood furniture, handicrafts, wood sales and research and development, design and production. (Projects subject to approval in accordance with the law, subject to the approval of the relevant departments before business activities can be carried out)'}, '1': {'Workplace': 'General Manag…	2	{'0': {'Institute': 'Shanghai University of Finance and Economics', 'Degree': "Master's degree, Finance and Financial Management Services", 'Duration': 'Jun 2013 - Oct 2015', 'Description': 'Grade: A'}, '1': {'Institute': 'University of Southern California', 'Degree': "Master's degree, Business Administration, Management and Operations", 'Duration': 'Sep 2006 - Jul 2012', 'Description': 'Grade: A…	2	{}	0	{}	0	{'Skill 0': 'Operation management', 'Skill 1': 'business development', 'Skill 2': 'business'}	3	{}	0	{}	0	{}	0	{}	0	{}	0	{}	0	{}	0	{}	0	{'0': {'Interest': 'Jennifer Lopez', 'ID': 'thejlo', 'Category': 'in', 'URL': 'https://www.linkedin.com/in/thejlo'}, '1': {'Interest': 'Janice Bryant Howroyd', 'ID': 'janicebryanthowroyd', 'Category': 'in', 'URL': 'https://www.linkedin.com/in/janicebryanthowroyd'}, '2': {'Interest': 'The TOP Burlington - An International Business, Politics and NGO Magazine and a Global Charity + HUB', 'ID': '7092…	8	{'strati-georgopoulos': {'Full Name': 'Strati Georgopoulos', 'Category': 'in', 'URL': 'https://www.linkedin.com/in/strati-georgopoulos'}, 'gina-shaffer-57086': {'Full Name': 'Gina Shaffer', 'Category': 'in', 'URL': 'https://www.linkedin.com/in/gina-shaffer-57086'}, 'joergstorm': {'Full Name': 'Dr. Joerg Storm', 'Category': 'in', 'URL': 'https://www.linkedin.com/in/joergstorm'}, 'daniel-abrahams':…	5	1
{'Full Name': 'Fang Yi Chen', 'Workplace': 'Director of Ya Song Mahogany Furniture Co.', 'Location': 'East Brunswick, New Jersey, United States', 'Connections': '500+', 'Photo': 'Yes', 'Followers': '545'}	Fang Yi Chen	Director of Ya Song Mahogany Furniture Co.	East Brunswick, New Jersey, United States	500	Yes	545	After graduating from Columbia University, I joined Yasso Mahogany Furniture Co. as the Assistant Chief Financial Officer and grew to become the Deputy Chief Financial Officer. Although less than 39% of women are CFOs in China, in order to achieve better results, I believe that; women in the workplace need to identify their strengths, build confidence and work hard towards the goals they set for …	{'0': {'Workplace': 'Director, Sheraton Hong Kong Hotel', 'Role': '', 'Duration': '', 'Workplace Location': '', 'Description': 'Some personal experience of hotel investmentInvestors can find more hotel group BD to understand and compare the return on investment before setting up the project, and then determine the total investment amount. Whether you are looking for a hotel brand to join or inves…	4	{'0': {'Institute': 'Columbia University', 'Degree': "Master's degree, Enterprise risk management", 'Duration': '2004 - 2006', 'Description': 'This study is because of the development of the company, and learning with a mission.'}, '1': {'Institute': 'City University of Hong Kong', 'Degree': "Bachelor's degree, 1Math 2Economics", 'Duration': '2000 - 2004', 'Description': "After college, I went to…	2	{}	0	{}	0	{'Skill 0': 'Service Quality', 'Skill 1': 'Sales & Marketing', 'Skill 2': 'Operations Management'}	3	{}	0	{}	0	{}	0	{}	0	{}	0	{}	0	{}	0	{}	0	{'0': {'Interest': 'Columbia University', 'ID': '2624', 'Category': 'company', 'URL': 'https://www.linkedin.com/company/2624'}, '1': {'Interest': 'Microsoft', 'ID': '1035', 'Category': 'company', 'URL': 'https://www.linkedin.com/company/1035'}, '2': {'Interest': 'Oil & Energy, Construction - HR & Recruitment', 'ID': '4128678', 'Category': 'groups', 'URL': 'https://www.linkedin.com/groups/4128678'…	6	{'patrick-pascal-1b4081157': {'Full Name': 'Patrick Pascal', 'Category': 'in', 'URL': 'https://www.linkedin.com/in/patrick-pascal-1b4081157'}, 'vivekchakrabortty': {'Full Name': 'Vivek Chakrabortty', 'Category': 'in', 'URL': 'https://www.linkedin.com/in/vivekchakrabortty'}, 'codi-donahoe-8354a644': {'Full Name': 'Codi Donahoe', 'Category': 'in', 'URL': 'https://www.linkedin.com/in/codi-donahoe-83…	8	1
{'Full Name': 'Yanqi Chen', 'Workplace': 'Shareholder of Hong Kong Ocean Park Marriott Hotel', 'Location': 'Toronto, Ontario, Canada', 'Connections': '188', 'Photo': 'Yes', 'Followers': '188'}	Yanqi Chen	Shareholder of Hong Kong Ocean Park Marriott Hotel	Toronto, Ontario, Canada	188	Yes	188	After graduating from Columbia University, I joined the Hong Kong Marriott Ocean Park Hotel as a CFO assistant and grew to become an associate CFO. although less than 39% of CFOs in China are women in CFO positions, in order to achieve better results, I believe; women in the workplace need to identify their strengths, build confidence and work hard towards the goals they set for themselves. Wheth…	{'0': {'Role': 'Shareholder of Hong Kong Ocean Park Marriott Hotel', 'Workplace': 'Hong Kong Ocean Park Marriott Hotel · Contract Full-time', 'Duration': '2007 - 2012 · 5 yrs', 'Workplace Location': 'Hong Kong, Hong Kong SAR', 'Description': 'Investors can find more hotel group BD to understand and compare the return on investment before setting up the project, and then determine the total invest…	1	{'0': {'Institute': 'Columbia University', 'Degree': "Master's degree, Enterprise risk management", 'Duration': '2004 - 2006', 'Description': 'This study is because of the development of the company, and learning with a mission.'}, '1': {'Institute': 'City University of Hong Kong', 'Degree': "Bachelor's degree, 1Math 2Economics", 'Duration': '2000 - 2004', 'Description': "After college, I went to…	2	{}	0	{}	0	{}	0	{}	0	{}	0	{}	0	{}	0	{}	0	{}	0	{}	0	{}	0	{'0': {'Interest': 'John W. Rogers, Jr.', 'ID': 'john-w-rogers-jr-72723b112', 'Category': 'in', 'URL': 'https://www.linkedin.com/in/john-w-rogers-jr-72723b112'}, '1': {'Interest': 'Robert Frank', 'ID': 'robertfrank-cnbc', 'Category': 'in', 'URL': 'https://www.linkedin.com/in/robertfrank-cnbc'}, '2': {'Interest': 'Columbia University', 'ID': '2624', 'Category': 'company', 'URL': 'https://www.linke…	6	{'pari-peintner-a013a0192': {'Full Name': 'Pari Peintner', 'Category': 'in', 'URL': 'https://www.linkedin.com/in/pari-peintner-a013a0192'}, 'annieleibmba': {'Full Name': 'Annie Leib, MBA, CPC, GGA', 'Category': 'in', 'URL': 'https://www.linkedin.com/in/annieleibmba'}, 'jeffhartney': {'Full Name': 'Jeff Hartney', 'Category': 'in', 'URL': 'https://www.linkedin.com/in/jeffhartney'}, 'priyank-ahuja':…	10	1
{'Full Name': 'Lucy Lucy', 'Workplace': 'Entrepreneur | Philanthropist | Investor', 'Location': 'Los Angeles, California, United States', 'Connections': '264', 'Photo': 'Yes', 'Followers': '281'}	Lucy Lucy	Entrepreneur | Philanthropist | Investor	Los Angeles, California, United States	264	Yes	281	After graduating from USC, I joined my friend's business as a shareholder. Although more and more Chinese women are now shareholders, in order to achieve better results, I believe; women in the workplace need to recognise their strengths, build confidence and work hard towards the goals they set for themselves. Whether it's a three-year plan or a five-year plan, I need to be persistent, stay focu…	{'0': {'Workplace': 'General Manager', 'Role': '', 'Duration': '', 'Workplace Location': '', 'Description': 'Mahogany furniture refers to furniture made of classical mahogany such as sourwood and pearwood, which is the collective name for rare hardwood quality furniture since the Ming and Qing dynasties. The three major schools of traditional Chinese classical mahogany furniture are Beijing, Suzh…	3	{'0': {'Institute': 'Shanghai University of Finance and Economics', 'Degree': "Master's degree, Finance and Financial Management Services", 'Duration': 'Feb 2013 - Oct 2015', 'Description': 'Grade: A'}, '1': {'Institute': 'University of Southern California', 'Degree': "Master's degree, Business Administration, Management and Operations", 'Duration': 'Jun 2006 - Sep 2012', 'Description': 'Grade: A…	2	{}	0	{'0': {'Role': 'Member', 'Organization': 'China Charity Gala', 'Duration': 'Apr 2008 - Jun 2017 · 9 yrs 3 mos', 'Description': 'On May 12, 2008, a magnitude 8.2 earthquake occurred in Wenchuan County, Aba Tibetan and Qiang Autonomous Prefecture, Sichuan Province! After hearing the news, I was deeply saddened and decided to donate 100,000 yuan to the Wenchuan area, and organized my classmates to d…	2	{'Skill 0': 'Media Strategy', 'Skill 1': 'Operations Management', 'Skill 2': 'Business Development'}	3	{}	0	{}	0	{}	0	{}	0	{}	0	{}	0	{}	0	{}	0	{'0': {'Interest': 'Laysha Ward', 'ID': 'laysha-ward-520159150', 'Category': 'in', 'URL': 'https://www.linkedin.com/in/laysha-ward-520159150'}, '1': {'Interest': 'Tony Robbins', 'ID': 'officialtonyrobbins', 'Category': 'in', 'URL': 'https://www.linkedin.com/in/officialtonyrobbins'}, '2': {'Interest': 'United Nations', 'ID': '1860', 'Category': 'company', 'URL': 'https://www.linkedin.com/company/1…	8	{'abhijeet-mutha': {'Full Name': 'Abhijeet Mutha', 'Category': 'in', 'URL': 'https://www.linkedin.com/in/abhijeet-mutha'}, 'mengyaowang11': {'Full Name': 'Alex Wang', 'Category': 'in', 'URL': 'https://www.linkedin.com/in/mengyaowang11'}, 'inspiras': {'Full Name': 'INSPIRAS', 'Category': 'company', 'URL': 'https://www.linkedin.com/company/inspiras'}, 'leadership-first': {'Full Name': 'Leadership F…	5	1
{'Full Name': 'Judy Li', 'Workplace': 'General Manager of SiErLi Clothing Co., Ltd. and US Regional Development', 'Location': 'Philadelphia, Pennsylvania, United States', 'Connections': '500+', 'Photo': 'Yes', 'Followers': '590'}	Judy Li	General Manager of SiErLi Clothing Co., Ltd. and US Regional Development	Philadelphia, Pennsylvania, United States	500	Yes	590	Decisive, action-oriented, results-driven professional with over ten years of experience in the current field, with a focus on project, program and general management over the past year.Outstanding talent in planning and execution, negotiating and resolving conflicts, leading cross-regional teams and managing stakeholder expectations; and knowledge of project/program management standards and best…	{'0': {'Workplace': 'Development Manager', 'Role': '', 'Duration': '', 'Workplace Location': '', 'Description': 'Founded in 1993, SIERLI Group is a modern brand apparel enterprise integrating design and development, procurement and production, and marketing operation, with fashion research studios in France and Italy. The group has a number of independent brands such as SIERLI, SIERLI.COLLECTION …	2	{'0': {'Institute': 'The University of Hong Kong', 'Degree': "Master's degree, Business Administration", 'Duration': 'Aug 2003 - Jul 2010', 'Description': 'Grade: 3.8'}}	1	{'0': {'Title': '', 'Company': 'LinkedIn China 领英中国', 'Description': 'Issued Oct 2021 · No Expiration Date'}, '1': {'Title': '', 'Company': "L'Oreal BOLD Ventures", 'Description': 'Issued Jan 2021 · No Expiration Date'}}	2	{}	0	{'Skill 0': 'New Business Development', 'Skill 1': 'Risk Management and Control', 'Skill 2': 'Leadership and Communication'}	3	{}	0	{}	0	{}	0	{}	0	{}	0	{}	0	{}	0	{}	0	{'0': {'Interest': 'Mary Barra', 'ID': 'mary-barra', 'Category': 'in', 'URL': 'https://www.linkedin.com/in/mary-barra'}, '1': {'Interest': 'Adam Grant', 'ID': 'adammgrant', 'Category': 'in', 'URL': 'https://www.linkedin.com/in/adammgrant'}, '2': {'Interest': 'United Nations', 'ID': '1860', 'Category': 'company', 'URL': 'https://www.linkedin.com/company/1860'}, '3': {'Interest': 'United Nations Of…	7	{'leadership-first': {'Full Name': 'Leadership First', 'Category': 'company', 'URL': 'https://www.linkedin.com/company/leadership-first'}, 'adammgrant': {'Full Name': 'Adam Grant', 'Category': 'in', 'URL': 'https://www.linkedin.com/in/adammgrant'}, 'european-leadership': {'Full Name': 'European Leadership', 'Category': 'company', 'URL': 'https://www.linkedin.com/company/european-leadership'}}	3	1
{'Full Name': 'Bray Ivy', 'Workplace': 'Shareholder and General Manager of U.S. Regional Development of Hongguxuan Mahogany Furniture Co', 'Location': 'Philadelphia, Pennsylvania, United States', 'Connections': '129', 'Photo': 'Yes', 'Followers': '221'}	Bray Ivy	Shareholder and General Manager of U.S. Regional Development of Hongguxuan Mahogany Furniture Co	Philadelphia, Pennsylvania, United States	129	Yes	221	Decisive, action-oriented, results-driven professional with more than a decade of experience in the furniture industry, with the last 1 year focused on program, project and general management.Outstanding talent in planning and execution, negotiating and resolving conflicts, leading cross-regional teams, and managing stakeholder expectations; and knowledge of project/program management standards a…	{'0': {'Workplace': 'Shareholder and Head of Regional Development', 'Role': '', 'Duration': '', 'Workplace Location': '', 'Description': 'Zhongshan Hongguxuan Furniture Co., Ltd. is located in China\'s traditional furniture production enterprises in a high degree of concentration, industrial scale of China\'s professional town of mahogany furniture production - Dachong Town. 1997 from the love of…	2	{'0': {'Institute': 'The University of Hong Kong', 'Degree': 'Bachelors Degree, Fashion and Apparel Design', 'Duration': 'Aug 2003 - Jun 2007', 'Description': ''}}	1	{'0': {'Title': '', 'Company': 'LinkedIn China 领英中国', 'Description': 'Issued Jul 2019 · No Expiration Date'}, '1': {'Title': '', 'Company': 'LinkedIn China 领英中国', 'Description': 'Issued May 2019 · No Expiration Date'}}	2	{}	0	{'Skill 0': 'Strategic and business acumen', 'Skill 1': 'Technology and Data', 'Skill 2': 'Leadership and Communication'}	3	{}	0	{}	0	{}	0	{}	0	{}	0	{}	0	{}	0	{}	0	{'0': {'Interest': 'Dirk Van de Put', 'ID': 'dirkvandeput', 'Category': 'in', 'URL': 'https://www.linkedin.com/in/dirkvandeput'}, '1': {'Interest': 'Adam Grant', 'ID': 'adammgrant', 'Category': 'in', 'URL': 'https://www.linkedin.com/in/adammgrant'}, '2': {'Interest': 'Bank of America', 'ID': '1123', 'Category': 'company', 'URL': 'https://www.linkedin.com/company/1123'}, '3': {'Interest': 'The Fem…	8	{'brownronald': {'Full Name': 'Ron Brown', 'Category': 'in', 'URL': 'https://www.linkedin.com/in/brownronald'}, 'forbes-magazine': {'Full Name': 'Forbes', 'Category': 'company', 'URL': 'https://www.linkedin.com/company/forbes-magazine'}, 'leadership-first': {'Full Name': 'Leadership First', 'Category': 'company', 'URL': 'https://www.linkedin.com/company/leadership-first'}, 'european-leadership': …	5	1
{'Full Name': 'Linda Linda', 'Workplace': 'One of the executive directors of CITIC Mahogany Furniture Co. and U.S. market development.', 'Location': 'Los Angeles, California, United States', 'Connections': '60', 'Photo': 'Yes', 'Followers': '62'}	Linda Linda	One of the executive directors of CITIC Mahogany Furniture Co. and U.S. market development.	Los Angeles, California, United States	60	Yes	62	I graduated from Boston University, I studied MBA, for management I have different studies different views, to management for example, I created five zero models for a business company, zero efficiency, zero execution, zero rework, zero complaints, zero system, so that employees have the ability to work consciously, so that they understand the team of a company, about the team I have better leade…	{'0': {'Role': 'Executive Director, CITIC Mahogany Furniture Co.', 'Workplace': 'CITIC Mahogany Furniture Co. · Freelance', 'Duration': 'May 2013 - Present · 9 yrs 8 mos', 'Workplace Location': 'No.69, Jizi Road, Hengdian Industrial Zone, Dongyang City, Zhejiang Province', 'Description': 'Ltd. was established in 1997 and is a strong leader in Chinese mahogany furniture. It integrates design, prod…	1	{'0': {'Institute': '清华大学经济管理学院 Tsinghua University School of Economics and Management', 'Degree': 'Master of Business Administration - MBA, Business Administration, Management and Operations', 'Duration': 'Aug 2006 - 2010', 'Description': ''}}	1	{}	0	{}	0	{}	0	{}	0	{}	0	{}	0	{}	0	{}	0	{}	0	{}	0	{}	0	{'0': {'Interest': '清华大学经济管理学院 Tsinghua University School of Economics and Management', 'ID': '15098922', 'Category': 'company', 'URL': 'https://www.linkedin.com/company/15098922'}, '1': {'Interest': 'Phonak Canada', 'ID': '65325134', 'Category': 'company', 'URL': 'https://www.linkedin.com/company/65325134'}, '2': {'Interest': 'Cybersecurity Frameworks and Maturity Models', 'ID': '6624427', 'Cate…	4	{'bqotd.com': {'Full Name': 'Best Quotes of the Day', 'Category': 'company', 'URL': 'https://www.linkedin.com/company/bqotd.com'}, 'jpmorgan': {'Full Name': 'J.P. Morgan', 'Category': 'company', 'URL': 'https://www.linkedin.com/company/jpmorgan'}, 'robertklutse': {'Full Name': 'Robert Klutse', 'Category': 'in', 'URL': 'https://www.linkedin.com/in/robertklutse'}, 'linkedin': {'Full Name': 'LinkedI…	6	1
{'Full Name': 'Lisa Ouyang', 'Workplace': 'Shenzhen Bojielunsen Technology Co., Ltd. - sales manager', 'Location': 'Shenzhen, Guangdong, China', 'Connections': '56', 'Photo': 'Yes', 'Followers': '55'}	Lisa Ouyang	Shenzhen Bojielunsen Technology Co., Ltd. - sales manager	Shenzhen, Guangdong, China	56	Yes	55	Dear Ladies and Gentlemen,I am Lisa from China. Mobile: +86-13728511702	{'0': {'Role': 'sales manager', 'Workplace': 'Shenzhen Bojielunsen Technology Co., Ltd. · Permanent', 'Duration': 'Apr 2021 - Present · 1 yr 9 mos', 'Workplace Location': 'Shenzhen', 'Description': ''}, '1': {'Role': 'sales', 'Workplace': 'Ipower Group Limited', 'Duration': 'Jun 2016 - Feb 2021 · 4 yrs 9 mos', 'Workplace Location': '', 'Description': ''}}	2	{}	0	{}	0	{}	0	{}	0	{}	0	{}	0	{}	0	{}	0	{}	0	{}	0	{}	0	{}	0	{'0': {'Interest': 'Olin Brass - GBC', 'ID': '3707905', 'Category': 'company', 'URL': 'https://www.linkedin.com/company/3707905'}, '1': {'Interest': 'Bronze/Brass/Alloy Valves', 'ID': '10062481', 'Category': 'company', 'URL': 'https://www.linkedin.com/company/10062481'}, '2': {'Interest': 'About kitchen&Bath Trends (Sanitaryware & Tapware)', 'ID': '4668537', 'Category': 'groups', 'URL': 'https://…	4	{'mario-nicola-epifania-b6305535': {'Full Name': 'Mario Nicola Epifania', 'Category': 'in', 'URL': 'https://www.linkedin.com/in/mario-nicola-epifania-b6305535'}, 'sanjaymudnaney': {'Full Name': 'Sanjay Mudnaney', 'Category': 'in', 'URL': 'https://www.linkedin.com/in/sanjaymudnaney'}, 'vitaliy-kolesnik-globecore': {'Full Name': 'Vitaliy Kolesnik', 'Category': 'in', 'URL': 'https://www.linkedin.com…	8	1
{'Full Name': 'Elizabeth Curtis', 'Workplace': 'International Trade and Development', 'Location': 'Atlanta, Georgia, United States', 'Connections': '18', 'Photo': 'Yes', 'Followers': '18'}	Elizabeth Curtis	International Trade and Development	Atlanta, Georgia, United States	18	Yes	18	2011-2017: I studied finance in college and got my master's degree. My father is a businessman who does global transportation for Asian countries, so I have been working in my father's company since I graduated from college (2011), holding an important position in the job.	{'0': {'Workplace': 'International Trade and Development', 'Role': '', 'Duration': '', 'Workplace Location': '', 'Description': "Ltd. was established in 2004, is a professional foreign trade company operating import and export trade - Hong Kong Best to carry out domestic and foreign trade, cooperative production, re-export trade and other ways of business, in 2006 officially entered the mainland …	2	{'0': {'Institute': 'Shanghai University', 'Degree': "Master's degree, International Finance", 'Duration': 'Sep 2007 - Dec 2011', 'Description': 'Grade: A+'}}	1	{}	0	{}	0	{'Skill 0': 'International Trade', 'Skill 1': 'Financial Management'}	2	{}	0	{}	0	{}	0	{}	0	{}	0	{}	0	{}	0	{}	0	{'0': {'Interest': 'Jack Welch', 'ID': 'johnfwelch', 'Category': 'in', 'URL': 'https://www.linkedin.com/in/johnfwelch'}, '1': {'Interest': 'Bill Gates', 'ID': 'williamhgates', 'Category': 'in', 'URL': 'https://www.linkedin.com/in/williamhgates'}, '2': {'Interest': 'BlackRifle Co', 'ID': '14845131', 'Category': 'company', 'URL': 'https://www.linkedin.com/company/14845131'}, '3': {'Interest': 'Alti…	5	{'blinkcharging': {'Full Name': 'Blink Charging', 'Category': 'company', 'URL': 'https://www.linkedin.com/company/blinkcharging'}, 'tiktok': {'Full Name': 'TikTok', 'Category': 'company', 'URL': 'https://www.linkedin.com/company/tiktok'}, 'olawale-kolawole-751a3514': {'Full Name': 'Olawale Kolawole', 'Category': 'in', 'URL': 'https://www.linkedin.com/in/olawale-kolawole-751a3514'}, 'leahzissimopu…	8	1
{'Full Name': 'Finley Jones', 'Workplace': '--', 'Location': 'San Francisco, California, United States', 'Connections': '', 'Photo': 'Yes', 'Followers': '0'}	Finley Jones	--	San Francisco, California, United States	0	Yes	0		{}	0	{}	0	{}	0	{}	0	{}	0	{}	0	{}	0	{}	0	{}	0	{}	0	{}	0	{}	0	{}	0	{'0': {'Interest': 'Mary Barra', 'ID': 'mary-barra', 'Category': 'in', 'URL': 'https://www.linkedin.com/in/mary-barra'}, '1': {'Interest': 'Larry Fink', 'ID': 'laurencefink', 'Category': 'in', 'URL': 'https://www.linkedin.com/in/laurencefink'}, '2': {'Interest': 'Microsoft', 'ID': '1035', 'Category': 'company', 'URL': 'https://www.linkedin.com/company/1035'}, '3': {'Interest': 'World Health Organ…	4	{'energy': {'Full Name': 'U.S. Department of Energy (DOE)', 'Category': 'company', 'URL': 'https://www.linkedin.com/company/energy'}, 'williamhgates': {'Full Name': 'Bill Gates', 'Category': 'in', 'URL': 'https://www.linkedin.com/in/williamhgates'}, 'unicef': {'Full Name': 'UNICEF', 'Category': 'company', 'URL': 'https://www.linkedin.com/company/unicef'}, 'european-commission': {'Full Name': 'Eur…	6	1
{'Full Name': 'Christopher Humphries', 'Workplace': '--', 'Location': 'Mountain View, California, United States', 'Connections': '', 'Photo': 'Yes', 'Followers': '0'}	Christopher Humphries	--	Mountain View, California, United States	0	Yes	0		{}	0	{}	0	{}	0	{}	0	{}	0	{}	0	{}	0	{}	0	{}	0	{}	0	{}	0	{}	0	{}	0	{'0': {'Interest': 'Mary Barra', 'ID': 'mary-barra', 'Category': 'in', 'URL': 'https://www.linkedin.com/in/mary-barra'}, '1': {'Interest': 'Justin Trudeau', 'ID': 'justintrudeau', 'Category': 'in', 'URL': 'https://www.linkedin.com/in/justintrudeau'}, '2': {'Interest': 'Microsoft', 'ID': '1035', 'Category': 'company', 'URL': 'https://www.linkedin.com/company/1035'}, '3': {'Interest': 'World Health…	4	{'rbranson': {'Full Name': 'Richard Branson', 'Category': 'in', 'URL': 'https://www.linkedin.com/in/rbranson'}, 'world-health-organization': {'Full Name': 'World Health Organization', 'Category': 'company', 'URL': 'https://www.linkedin.com/company/world-health-organization'}, 'european-commission': {'Full Name': 'European Commission', 'Category': 'company', 'URL': 'https://www.linkedin.com/compan…	6	1
{'Full Name': 'Bree Liu', 'Workplace': 'Sales Manager for Exporting Businesses BTB&BTC to the USA, Canada,Europe, and south America of SIC ceramic membranes', 'Location': 'China', 'Connections': '139', 'Photo': 'Yes', 'Followers': '146'}	Bree Liu	Sales Manager for Exporting Businesses BTB&BTC to the USA, Canada,Europe, and south America of SIC ceramic membranes	China	139	Yes	146		{'0': {'Role': 'Sales Manager', 'Workplace': 'JMFILTEC · Contract', 'Duration': 'Jan 2022 - Present · 1 yr', 'Workplace Location': 'Hangzhou, Zhejiang, China', 'Description': 'We provide SIC ceramic tubular membrane, flat sheet membrane, column type membrane and MCR tubular membrane!!!'}}	1	{}	0	{}	0	{}	0	{}	0	{}	0	{}	0	{}	0	{}	0	{}	0	{}	0	{}	0	{}	0	{'0': {'Interest': 'Herbert Diess', 'ID': 'herbertdiess', 'Category': 'in', 'URL': 'https://www.linkedin.com/in/herbertdiess'}, '1': {'Interest': 'Bill Gates', 'ID': 'williamhgates', 'Category': 'in', 'URL': 'https://www.linkedin.com/in/williamhgates'}, '2': {'Interest': 'Ultra Tec Water Treatment L.L.C Dubai', 'ID': '2605272', 'Category': 'company', 'URL': 'https://www.linkedin.com/company/26052…	6	{'stanley-engineered-fastening': {'Full Name': 'STANLEY Engineered Fastening', 'Category': 'company', 'URL': 'https://www.linkedin.com/company/stanley-engineered-fastening'}, 'wooden-street': {'Full Name': 'WoodenStreet', 'Category': 'company', 'URL': 'https://www.linkedin.com/company/wooden-street'}, 'mechanical-engineering-learn': {'Full Name': 'Mechanical Engineering Learn', 'Category': 'compa…	9	1
{'Full Name': 'Anna Ahmed', 'Workplace': '--', 'Location': 'Dallas, Texas, United States', 'Connections': '', 'Photo': 'Yes', 'Followers': '0'}	Anna Ahmed	--	Dallas, Texas, United States	0	Yes	0		{}	0	{'0': {'Institute': 'Stanford University', 'Degree': 'Master of Business Administration, Business management and market development', 'Duration': 'Sep 2012 - Jun 2014', 'Description': 'Grade: 3.7'}, '1': {'Institute': 'Wuhan University', 'Degree': 'Master of Management, Business Administration', 'Duration': 'Aug 2003 - May 2007', 'Description': 'Grade: 3.7'}}	2	{}	0	{}	0	{}	0	{}	0	{}	0	{}	0	{}	0	{}	0	{}	0	{}	0	{}	0	{'0': {'Interest': 'Satya Nadella', 'ID': 'satyanadella', 'Category': 'in', 'URL': 'https://www.linkedin.com/in/satyanadella'}, '1': {'Interest': 'Larry Fink', 'ID': 'laurencefink', 'Category': 'in', 'URL': 'https://www.linkedin.com/in/laurencefink'}, '2': {'Interest': 'Love What Matters', 'ID': '11537309', 'Category': 'company', 'URL': 'https://www.linkedin.com/company/11537309'}, '3': {'Interes…	6	{'rbranson': {'Full Name': 'Richard Branson', 'Category': 'in', 'URL': 'https://www.linkedin.com/in/rbranson'}, 'blackrifle-co': {'Full Name': 'BlackRifle Co', 'Category': 'company', 'URL': 'https://www.linkedin.com/company/blackrifle-co'}, 'justintrudeau': {'Full Name': 'Justin Trudeau', 'Category': 'in', 'URL': 'https://www.linkedin.com/in/justintrudeau'}, 'the-democratic-coalition': {'Full Nam…	6	1
{'Full Name': 'Neha Tiwari', 'Workplace': 'Assistant Manager HR Operations at Utkarsh small Finance Bank || HR Recruiter || Talent Acquisition || HR Operations || HR Specialist || HR Generalist ||', 'Location': 'Varanasi, Uttar Pradesh, India', 'Connections': '500+', 'Photo': 'Yes', 'Followers': '822'}	Neha Tiwari	Assistant Manager HR Operations at Utkarsh small Finance Bank || HR Recruiter || Talent Acquisition || HR Operations || HR Specialist || HR Generalist ||	Varanasi, Uttar Pradesh, India	500	Yes	822	Experienced in Talent Acquisition & Recruitment, Human Resources Assistant with a demonstrated history of working in the transportation/trucking/railroad industry. Skilled in Microsoft Excel, Customer Service, Data Analysis, Human Resources, and Management and Banking. Strong human resources professional with a Bachelor of Commerce (B.Com.) & PGDBA in Human Resources & Finance Specialization focu…	{'0': {'Workplace': 'Assistant Manager', 'Role': '', 'Duration': '', 'Workplace Location': '', 'Description': 'Human Resources Assistant Manager at Utkarsh Small Finanace Bank'}, '1': {'Workplace': 'Assistant Manager', 'Role': '', 'Duration': '', 'Workplace Location': '', 'Description': 'Skills: Human Resources Information Systems (HRIS) · Microsoft Office · Communication · Training & Development…	4	{'0': {'Institute': 'Symbiosis Centre for Distance Learning', 'Degree': 'Postgraduate Degree, HUMAN RESOURCES/ FINANCE (DUAL COURSE)', 'Duration': '2017 - 2020', 'Description': 'Grade: A'}, '1': {'Institute': 'careers for youth in Varanasi', 'Degree': 'Bachelor of Commerce (B.Com.), Business Administration and Management, General', 'Duration': '2012 - 2014', 'Description': ''}}	2	{'0': {'Title': '', 'Company': 'LinkedIn', 'Description': 'Issued Jul 2021 · No Expiration Date'}, '1': {'Title': '', 'Company': 'LinkedIn', 'Description': 'Issued Jul 2021 · No Expiration Date'}}	2	{}	0	{'Skill 0': 'Human Resources (HR)', 'Skill 1': 'Microsoft Excel', 'Skill 2': 'Employee Relations'}	3	{}	0	{}	0	{}	0	{}	0	{}	0	{}	0	{}	0	{}	0	{'0': {'Interest': 'Jeff Weiner', 'ID': 'jeffweiner08', 'Category': 'in', 'URL': 'https://www.linkedin.com/in/jeffweiner08'}, '1': {'Interest': 'Narendra Modi', 'ID': 'narendramodi', 'Category': 'in', 'URL': 'https://www.linkedin.com/in/narendramodi'}, '2': {'Interest': 'FeroCrafts', 'ID': '78337899', 'Category': 'company', 'URL': 'https://www.linkedin.com/company/78337899'}, '3': {'Interest': 'B…	6	{'wipro': {'Full Name': 'Wipro', 'Category': 'company', 'URL': 'https://www.linkedin.com/company/wipro'}, 'anup-pujari-salasar-6464b4104': {'Full Name': 'ANUP PUJARI SALASAR', 'Category': 'in', 'URL': 'https://www.linkedin.com/in/anup-pujari-salasar-6464b4104'}, 'manshi-sharma-12a50519b': {'Full Name': 'manshi sharma', 'Category': 'in', 'URL': 'https://www.linkedin.com/in/manshi-sharma-12a50519b'…	10	1
{'Full Name': 'Lily Fuller', 'Workplace': '--chief marketing officer', 'Location': 'Arvada, Colorado, United States', 'Connections': '2', 'Photo': 'Yes', 'Followers': '2'}	Lily Fuller	--chief marketing officer	Arvada, Colorado, United States	2	Yes	2		{}	0	{}	0	{}	0	{}	0	{}	0	{}	0	{}	0	{}	0	{}	0	{}	0	{}	0	{}	0	{}	0	{'0': {'Interest': 'Bill Gates', 'ID': 'williamhgates', 'Category': 'in', 'URL': 'https://www.linkedin.com/in/williamhgates'}, '1': {'Interest': 'Ian Bremmer', 'ID': 'ianbremmer', 'Category': 'in', 'URL': 'https://www.linkedin.com/in/ianbremmer'}, '2': {'Interest': 'Forbes', 'ID': '5597', 'Category': 'company', 'URL': 'https://www.linkedin.com/company/5597'}, '3': {'Interest': 'LinkedIn News Euro…	4	{'williamhgates': {'Full Name': 'Bill Gates', 'Category': 'in', 'URL': 'https://www.linkedin.com/in/williamhgates'}, 'forbes-magazine': {'Full Name': 'Forbes', 'Category': 'company', 'URL': 'https://www.linkedin.com/company/forbes-magazine'}}	2	1
{'Full Name': 'Mason Wilson', 'Workplace': '--Market Development Director', 'Location': 'Woodbridge, Virginia, United States', 'Connections': '', 'Photo': 'Yes', 'Followers': '1'}	Mason Wilson	--Market Development Director	Woodbridge, Virginia, United States	0	Yes	1		{'0': {'Workplace': 'Market Development Director', 'Role': '', 'Duration': '', 'Workplace Location': '', 'Description': 'Guangdong Materials Group Automobile Trade Company (abbreviated as: Guangwu Automobile Trade), established in 1986, is a large chain of enterprises specializing in automobile trade and services under Guangdong Materials Group Corporation. In 1997, it invested in the establishme…	2	{'0': {'Institute': 'Stanford University', 'Degree': 'Master of Business Administration, Business management and market development', 'Duration': 'Sep 2012 - Jun 2014', 'Description': 'Grade: 3.7'}, '1': {'Institute': 'Wuhan University', 'Degree': 'Master of Management, Business Administration', 'Duration': 'Aug 2003 - May 2007', 'Description': 'Grade: 3.8'}}	2	{}	0	{}	0	{'Skill 0': 'B2B marketing, marketing, fundraising, market development, production management'}	1	{}	0	{}	0	{}	0	{}	0	{}	0	{}	0	{}	0	{}	0	{'0': {'Interest': 'Satya Nadella', 'ID': 'satyanadella', 'Category': 'in', 'URL': 'https://www.linkedin.com/in/satyanadella'}, '1': {'Interest': 'Ursula von der Leyen', 'ID': 'ursula-von-der-leyen', 'Category': 'in', 'URL': 'https://www.linkedin.com/in/ursula-von-der-leyen'}, '2': {'Interest': 'Microsoft', 'ID': '1035', 'Category': 'company', 'URL': 'https://www.linkedin.com/company/1035'}, '3':…	8	{'laurencefink': {'Full Name': 'Larry Fink', 'Category': 'in', 'URL': 'https://www.linkedin.com/in/laurencefink'}, 'usaid': {'Full Name': 'USAID', 'Category': 'company', 'URL': 'https://www.linkedin.com/company/usaid'}, 'williamhgates': {'Full Name': 'Bill Gates', 'Category': 'in', 'URL': 'https://www.linkedin.com/in/williamhgates'}, 'martahidouk': {'Full Name': 'Marta Hidouk', 'Category': 'in', …	6	1
{'Full Name': 'YanNi Lee', 'Workplace': 'Owner, Vice President of the Board', 'Location': 'Philadelphia, Pennsylvania, United States', 'Connections': '', 'Photo': 'Yes', 'Followers': '0'}	YanNi Lee	Owner, Vice President of the Board	Philadelphia, Pennsylvania, United States	0	Yes	0		{'0': {'Role': 'Owner, Vice President of the Board', 'Workplace': 'Bellevue Medical Aesthetic Center · Full-time', 'Duration': '2018 - Present · 5 yrs', 'Workplace Location': 'Bellevue, New York, United States', 'Description': ''}, '1': {'Role': 'Owner, Vice President of the Board', 'Workplace': 'Atlantis Medical Wellness Center · Full-time', 'Duration': '2018 - Present · 5 yrs', 'Workplace Locat…	2	{}	0	{}	0	{}	0	{}	0	{}	0	{}	0	{}	0	{}	0	{}	0	{}	0	{}	0	{}	0	{}	0	{}	0	1
{'Full Name': 'YanNi Lee', 'Workplace': 'Owner, Vice President Board Of Directors', 'Location': 'Silver Spring, Maryland, United States', 'Connections': '', 'Photo': 'Yes', 'Followers': '0'}	YanNi Lee	Owner, Vice President Board Of Directors	Silver Spring, Maryland, United States	0	Yes	0		{}	0	{}	0	{}	0	{}	0	{}	0	{}	0	{}	0	{}	0	{}	0	{}	0	{}	0	{}	0	{}	0	{}	0	{}	0	1
{'Full Name': 'LI (KELLY) XI', 'Workplace': '#Real estate investor#Import and export trade partner#Golf club CEO#Technology beauty business owner#', 'Location': 'Washington, District of Columbia, United States', 'Connections': '126', 'Photo': 'Yes', 'Followers': '126'}	LI (KELLY) XI	#Real estate investor#Import and export trade partner#Golf club CEO#Technology beauty business owner#	Washington, District of Columbia, United States	126	Yes	126		{}	0	{'0': {'Institute': 'University of Melbourne', 'Degree': 'M.B.A, Master of Business Administration', 'Duration': 'Sep 2008 - Jul 2011', 'Description': ''}}	1	{}	0	{}	0	{}	0	{}	0	{}	0	{}	0	{}	0	{}	0	{}	0	{}	0	{}	0	{'0': {'Interest': 'Chevin Fleet Solutions', 'ID': '981768', 'Category': 'company', 'URL': 'https://www.linkedin.com/company/981768'}, '1': {'Interest': 'University of Melbourne', 'ID': '5677', 'Category': 'company', 'URL': 'https://www.linkedin.com/company/5677'}, '2': {'Interest': 'University of Melbourne', 'ID': '5677', 'Category': 'school', 'URL': 'https://www.linkedin.com/school/5677'}}	3	{'li-xi-89a1551a': {'Full Name': 'LI XI', 'Category': 'in', 'URL': 'https://www.linkedin.com/in/li-xi-89a1551a'}, 'university-of-melbourne': {'Full Name': 'University of Melbourne', 'Category': 'company', 'URL': 'https://www.linkedin.com/company/university-of-melbourne'}, 'work-group-bd': {'Full Name': 'Work group BD', 'Category': 'company', 'URL': 'https://www.linkedin.com/company/work-group-bd'…	3	1
{'Full Name': 'Xi (Annie) Li', 'Workplace': 'Chief Financial Officer, BALI Construction, Inc.', 'Location': 'San Francisco, California, United States', 'Connections': '84', 'Photo': 'Yes', 'Followers': '84'}	Xi (Annie) Li	Chief Financial Officer, BALI Construction, Inc.	San Francisco, California, United States	84	Yes	84	Accomplished and pragmatic financial executive with a successful career in the A/E/C industry. Proficient in financial and accounting business leadership, job cost accounting, project forecasting, corporate budgeting and strategic financial planning. Effective communicator at all levels with a collaborative and flexible management style and a strong sense of service.	{'0': {'Role': 'Personal goal pursuit', 'Workplace': 'Career Break', 'Duration': 'Oct 2021 - Present · 1 yr 3 mos', 'Workplace Location': 'San Francisco, California', 'Description': ''}, '1': {'Role': 'Chief Financial Officer', 'Workplace': 'Bali Construction Inc. · Full-time', 'Duration': 'Mar 2019 - Present · 3 yrs 10 mos', 'Workplace Location': 'California, USA', 'Description': 'Budget Monitor…	5	{'0': {'Institute': 'University of California, Berkeley', 'Degree': "Master's degree, Finance", 'Duration': '2010 - 2012', 'Description': ''}, '1': {'Institute': 'University of California, Los Angeles', 'Degree': 'Bachelor of Science (BS), Business Administration', 'Duration': '2006 - 2010', 'Description': ''}}	2	{}	0	{}	0	{'Skill 0': 'Corporate Budgeting', 'Skill 1': 'Service Awareness', 'Skill 2': 'Project Forecasting'}	3	{}	0	{}	0	{}	0	{}	0	{}	0	{}	0	{'Language 0': 'Chinese', 'Language 1': 'English'}	2	{}	0	{'0': {'Interest': 'Bali Construction Inc.', 'ID': '67492544', 'Category': 'company', 'URL': 'https://www.linkedin.com/company/67492544'}, '1': {'Interest': 'Ranchi University', 'ID': '3890955', 'Category': 'company', 'URL': 'https://www.linkedin.com/company/3890955'}, '2': {'Interest': 'University of California, Berkeley', 'ID': '2517', 'Category': 'school', 'URL': 'https://www.linkedin.com/scho…	4	{'tara-thomas-%F0%9F%95%8A-03266456': {'Full Name': 'Tara Thomas 🕊', 'Category': 'in', 'URL': 'https://www.linkedin.com/in/tara-thomas-%F0%9F%95%8A-03266456'}, 'troutlindsay': {'Full Name': 'Lindsay Trout', 'Category': 'in', 'URL': 'https://www.linkedin.com/in/troutlindsay'}}	2	1
{'Full Name': 'Rhona Huang', 'Workplace': 'Chief Financial Officer - First Solar', 'Location': 'Los Angeles, California, United States', 'Connections': '322', 'Photo': 'Yes', 'Followers': '322'}	Rhona Huang	Chief Financial Officer - First Solar	Los Angeles, California, United States	322	Yes	322	Monthly and quarterly financial reports, variance explanations, accruals, forecasts and budgets. Financial partner for analysis Financial partner for people control, reporting and analysis with First Solar principals. Weekly key performance reporting, monitoring and improvement activities.	{'0': {'Role': 'Chief Financial Officer', 'Workplace': 'First Solar', 'Duration': 'Jun 2020 - Present · 2 yrs 7 mos', 'Workplace Location': '', 'Description': ''}, '1': {'Role': 'Finance Manager', 'Workplace': 'Varian', 'Duration': 'Aug 2017 - Jun 2020 · 2 yrs 11 mos', 'Workplace Location': '', 'Description': ''}, '2': {'Role': 'Finance Manager', 'Workplace': 'MediaKind', 'Duration': 'Sep 2014 - …	5	{'0': {'Institute': 'UCLA Anderson School of Management', 'Degree': 'Master of Business Administration - MBA, Business Administration and Management，Finance', 'Duration': '2016 - 2018', 'Description': ''}, '1': {'Institute': 'Shanghai University of Finance and Economics', 'Degree': 'Bachelors , Business/Managerial Economics', 'Duration': '2007 - 2011', 'Description': ''}}	2	{}	0	{'0': {'Role': 'Coordinator of Volunteers', 'Organization': 'GUESS?, Inc.', 'Duration': 'Jan 2012 - Jan 2014 · 2 yrs', 'Description': ''}}	1	{}	0	{}	0	{}	0	{}	0	{}	0	{}	0	{}	0	{'Language 0': 'English', 'Language 1': 'Mandarin'}	2	{}	0	{'0': {'Interest': 'Bill Gates', 'ID': 'williamhgates', 'Category': 'in', 'URL': 'https://www.linkedin.com/in/williamhgates'}, '1': {'Interest': 'Christian Dior Couture', 'ID': '17577', 'Category': 'company', 'URL': 'https://www.linkedin.com/company/17577'}, '2': {'Interest': 'UCLA Anderson School of Management', 'ID': '2475', 'Category': 'company', 'URL': 'https://www.linkedin.com/company/2475'}…	5	{'amd': {'Full Name': 'AMD', 'Category': 'company', 'URL': 'https://www.linkedin.com/company/amd'}, 'christian-dior-couture': {'Full Name': 'Christian Dior Couture', 'Category': 'company', 'URL': 'https://www.linkedin.com/company/christian-dior-couture'}, 'first-solar': {'Full Name': 'First Solar', 'Category': 'company', 'URL': 'https://www.linkedin.com/company/first-solar'}, 'excellencetalks': {…	8	1
{'Full Name': 'janet briston', 'Workplace': 'Origins-manager and vice president', 'Location': 'United States', 'Connections': '', 'Photo': 'Yes', 'Followers': '0'}	janet briston	Origins-manager and vice president	United States	0	Yes	0		{'0': {'Workplace': 'manager and vice president', 'Role': '', 'Duration': '', 'Workplace Location': '', 'Description': 'I have been engaged in the cosmetics industry for 10 years and have a deep understanding of the organization and market trends. I can accomplish the goals of the business very well. I am currently a senior market development manager of an internationally renowned cosmetics compa…	2	{'0': {'Institute': 'University of Victoria', 'Degree': "Master's degree, industrial and commercial management", 'Duration': 'Aug 2010 - Jun 2014', 'Description': 'Grade: excellent grades'}, '1': {'Institute': 'National University of Singapore', 'Degree': "Bachelor's degree, industrial and commercial management", 'Duration': 'Aug 2004 - Jun 2008', 'Description': 'Grade: excellent'}}	2	{}	0	{}	0	{'Skill 0': 'Management', 'Skill 1': 'Market Research', 'Skill 2': 'Marketing'}	3	{}	0	{}	0	{}	0	{}	0	{}	0	{}	0	{}	0	{}	0	{'0': {'Interest': 'Macerich', 'ID': '15929', 'Category': 'company', 'URL': 'https://www.linkedin.com/company/15929'}, '1': {'Interest': "L'Oréal", 'ID': '1662', 'Category': 'company', 'URL': 'https://www.linkedin.com/company/1662'}, '2': {'Interest': 'University of Victoria', 'ID': '166687', 'Category': 'school', 'URL': 'https://www.linkedin.com/school/166687'}, '3': {'Interest': 'National Unive…	4	{'lor%C3%A9al': {'Full Name': "L'Oréal", 'Category': 'company', 'URL': 'https://www.linkedin.com/company/lor%C3%A9al'}, 'macerich': {'Full Name': 'Macerich', 'Category': 'company', 'URL': 'https://www.linkedin.com/company/macerich'}, 'business-today-india': {'Full Name': 'Business Today', 'Category': 'company', 'URL': 'https://www.linkedin.com/company/business-today-india'}}	3	1
{'Full Name': 'Audrey Lin', 'Workplace': 'Assistant Vice President, Sales Operations Center of Excellence', 'Location': 'Jaipur, Rajasthan, India', 'Connections': '145', 'Photo': 'Yes', 'Followers': '145'}	Audrey Lin	Assistant Vice President, Sales Operations Center of Excellence	Jaipur, Rajasthan, India	145	Yes	145		{'0': {'Workplace': "L'Oréal", 'Role': 'Assistant Vice President, Sales Operations Center of Excellence', 'Duration': 'Jun 2020 - Present · 2 yrs 7 mos', 'Workplace Location': '', 'Description': ''}, '1': {'Workplace': "L'Oréal", 'Role': 'Assistant Vice President, Sales Strategy', 'Duration': 'Nov 2017 - Jun 2020 · 2 yrs 8 mos', 'Workplace Location': '', 'Description': ''}, '2': {'Role': 'Directo…	3	{'0': {'Institute': 'Swarthmore College', 'Degree': "Master's degree, Marketing major", 'Duration': 'Sep 2007 - Dec 2010', 'Description': ''}, '1': {'Institute': 'Swarthmore College', 'Degree': "Bachelor's degree, Marketing major", 'Duration': 'Mar 2003 - Jun 2007', 'Description': ''}}	2	{}	0	{'0': {'Role': 'collect donations', 'Organization': 'Wildlife Conservation Society', 'Duration': 'Aug 2018 - Present · 4 yrs 5 mos', 'Description': ''}}	1	{}	0	{}	0	{}	0	{}	0	{}	0	{}	0	{}	0	{}	0	{}	0	{'0': {'Interest': "L'Oréal", 'ID': '1662', 'Category': 'company', 'URL': 'https://www.linkedin.com/company/1662'}, '1': {'Interest': 'CFC', 'ID': '9417', 'Category': 'company', 'URL': 'https://www.linkedin.com/company/9417'}, '2': {'Interest': 'Swarthmore College', 'ID': '16443', 'Category': 'school', 'URL': 'https://www.linkedin.com/school/16443'}}	3	{'university-of-pennsylvania': {'Full Name': 'University of Pennsylvania', 'Category': 'company', 'URL': 'https://www.linkedin.com/company/university-of-pennsylvania'}, 'swarthmore-college': {'Full Name': 'Swarthmore College', 'Category': 'company', 'URL': 'https://www.linkedin.com/company/swarthmore-college'}, 'lor%C3%A9al': {'Full Name': "L'Oréal", 'Category': 'company', 'URL': 'https://www.lin…	5	1
{'Full Name': 'LIsa Emma', 'Workplace': "Executive Director of L'Oreal - 欧莱雅", 'Location': 'New York, New York, United States', 'Connections': '33', 'Photo': 'Yes', 'Followers': '33'}	LIsa Emma	Executive Director of L'Oreal - 欧莱雅	New York, New York, United States	33	Yes	33	I am now working at L'Orจฆal as Executive Director. , I use my best efforts and my ability to manage my team, so that each of them can make money and live a better life, I am a responsible manager, a manager who can think about employees, I There will never be any dissatisfaction with my employees, and I will be very patient in teaching anyone that they will also have excellent sales experience i…	{'0': {'Workplace': "Executive Director of L'Oreal", 'Role': '', 'Duration': '', 'Workplace Location': '', 'Description': ''}, '1': {'Workplace': "Executive Director of L'Oreal", 'Role': '', 'Duration': '', 'Workplace Location': '', 'Description': "In January 2018, I quit Lancome and joined L'Oreal as a marketing manager. After 2 years of hard work, I was successfully promoted to the position of …	8	{'0': {'Institute': 'Harvard University', 'Degree': "Bachelor's degree, Business, Management, Marketing, and Related Support Services", 'Duration': '2008 - 2012', 'Description': 'Grade: Excellent grades'}, '1': {'Institute': 'National University of Singapore', 'Degree': "Bachelor's degree, Business, Management, Marketing, and Related Support Services", 'Duration': '2004 - 2008', 'Description': 'G…	2	{}	0	{}	0	{}	0	{}	0	{}	0	{}	0	{}	0	{}	0	{}	0	{}	0	{}	0	{'0': {'Interest': "L'Oréal", 'ID': '1662', 'Category': 'company', 'URL': 'https://www.linkedin.com/company/1662'}, '1': {'Interest': 'Harvard University', 'ID': '1646', 'Category': 'company', 'URL': 'https://www.linkedin.com/company/1646'}, '2': {'Interest': 'Harvard University', 'ID': '1646', 'Category': 'school', 'URL': 'https://www.linkedin.com/school/1646'}, '3': {'Interest': 'National Unive…	4	{'lor%C3%A9al': {'Full Name': "L'Oréal", 'Category': 'company', 'URL': 'https://www.linkedin.com/company/lor%C3%A9al'}, 'salesfloor': {'Full Name': 'Salesfloor', 'Category': 'company', 'URL': 'https://www.linkedin.com/company/salesfloor'}, 'drkenlharris': {'Full Name': 'Ken L. Harris, Ph.D.', 'Category': 'in', 'URL': 'https://www.linkedin.com/in/drkenlharris'}}	3	1
{'Full Name': 'Bella Smith', 'Workplace': "Senior Vice President Sales - L'Oréal", 'Location': 'Thomaston, Georgia, United States', 'Connections': '97', 'Photo': 'Yes', 'Followers': '99'}	Bella Smith	Senior Vice President Sales - L'Oréal	Thomaston, Georgia, United States	97	Yes	99	With long experience in business administration and higher education, good communication, leadership, analytical, organizational and management skills and team work spirit. Excellent time management skills, initiative to help others solve complex problems and always find innovative and more efficient ways to complete tasks.	{'0': {'Workplace': "L'Oréal", 'Role': 'Senior Vice President Sales Marketing', 'Duration': 'May 2018 - Present · 4 yrs 8 mos', 'Workplace Location': '', 'Description': "Plan the market positioning and development strategy of the company's brand, organize analysis, select and compare marketing plans, conduct market work and market research of the company, formulate marketing strategies, build the…	2	{'0': {'Institute': 'University of London', 'Degree': 'Master of Business Administration, Enterprise Strategic Management, International Business', 'Duration': '2009 - 2010', 'Description': 'Grade: General'}, '1': {'Institute': 'Peoples’ Friendship University of Russia', 'Degree': 'Undergraduate course , Business/Managerial Economics', 'Duration': 'Sep 2005 - Jun 2009', 'Description': 'Grade: Gen…	2	{}	0	{}	0	{'Skill 0': 'Marketing', 'Skill 1': 'New Business Development', 'Skill 2': 'Market Planning'}	3	{}	0	{}	0	{}	0	{}	0	{}	0	{}	0	{}	0	{}	0	{'0': {'Interest': 'Satya Nadella', 'ID': 'satyanadella', 'Category': 'in', 'URL': 'https://www.linkedin.com/in/satyanadella'}, '1': {'Interest': 'Bill Gates', 'ID': 'williamhgates', 'Category': 'in', 'URL': 'https://www.linkedin.com/in/williamhgates'}, '2': {'Interest': '欧莱雅(中国)有限公司', 'ID': '29644701', 'Category': 'company', 'URL': 'https://www.linkedin.com/company/29644701'}, '3': {'Interest': …	8	{'maersk-group': {'Full Name': 'A.P. Moller - Maersk', 'Category': 'company', 'URL': 'https://www.linkedin.com/company/maersk-group'}, 'anthony-montano-822475133': {'Full Name': 'Anthony Montano', 'Category': 'in', 'URL': 'https://www.linkedin.com/in/anthony-montano-822475133'}, 'wyng': {'Full Name': 'Wyng', 'Category': 'company', 'URL': 'https://www.linkedin.com/company/wyng'}, 'tanzila-sultana-…	9	1
{'Full Name': 'Ms.Lina Lee', 'Workplace': "L'Oréal-CEO-Market Research Manager", 'Location': 'New York, New York, United States', 'Connections': '54', 'Photo': 'Yes', 'Followers': '54'}	Ms.Lina Lee	L'Oréal-CEO-Market Research Manager	New York, New York, United States	54	Yes	54	I'm new to LinkedIn and on the recommendation of a friend, I wanted to use this software to expand my network. I hope that I can meet some people of insight here, learn from each other and make progress together. Currently working as a market research manager at L'Oreal, mainly responsible for industry research and overseas research. I'm still figuring out and exploring what people want in cosmet…	{'0': {'Role': 'Market Research Manager', 'Workplace': "L'Oréal · Contract", 'Duration': 'Aug 2015 - Present · 7 yrs 5 mos', 'Workplace Location': 'New York, United States', 'Description': ''}}	1	{'0': {'Institute': 'Ryerson University', 'Degree': "Bachelor's degree, Business Administration, Management and Operations", 'Duration': 'Jan 2013 - Jul 2015', 'Description': ''}}	1	{}	0	{}	0	{}	0	{}	0	{}	0	{}	0	{}	0	{}	0	{}	0	{}	0	{}	0	{'0': {'Interest': 'Microsoft', 'ID': '1035', 'Category': 'company', 'URL': 'https://www.linkedin.com/company/1035'}, '1': {'Interest': "L'Oréal", 'ID': '1662', 'Category': 'company', 'URL': 'https://www.linkedin.com/company/1662'}, '2': {'Interest': 'Ryerson University', 'ID': '165799', 'Category': 'school', 'URL': 'https://www.linkedin.com/school/165799'}}	3	{'lor%C3%A9al': {'Full Name': "L'Oréal", 'Category': 'company', 'URL': 'https://www.linkedin.com/company/lor%C3%A9al'}, 'amanda-cothern-webb-450673149': {'Full Name': 'Amanda Cothern-Webb', 'Category': 'in', 'URL': 'https://www.linkedin.com/in/amanda-cothern-webb-450673149'}}	2	1
{'Full Name': 'Emily Chen', 'Workplace': '--Sr Project Manager', 'Location': 'Los Angeles, California, United States', 'Connections': '303', 'Photo': 'Yes', 'Followers': '299'}	Emily Chen	--Sr Project Manager	Los Angeles, California, United States	303	Yes	299	Senior Strategic Technical Program/Project Manager with experience in planning and managing medium to large sized projects, able to see the big picture while paying attention to detail to achieve objectives...? Extensive experience of creating cohesive and productive teams to find successful solutions.? A key member of the executive team.? Self-motivated, maintaining personal accountability in in…	{'0': {'Role': 'Senior IT Project Manager', 'Workplace': 'SkyKick · Full-time', 'Duration': 'Nov 2018 - Present · 4 yrs 2 mos', 'Workplace Location': 'Seattle', 'Description': 'We help IT solution providers build more successful cloud businesses. Our SaaS products and platforms are designed to make it easy for IT partners to efficiently migrate, back up and manage their customers in the cloud'}, …	4	{'0': {'Institute': 'Suzhou University of Science and Technology | 苏州科技大学', 'Degree': 'Bachelor of Science BS, Electrical and Electronic Engineering', 'Duration': '', 'Description': ''}, '1': {'Institute': 'University of Pennsylvania', 'Degree': 'Masters, Electrical and Electronic Engineering', 'Duration': '', 'Description': ''}}	2	{}	0	{}	0	{'Skill 0': 'Strategic Planning', 'Skill 1': 'Project Leader', 'Skill 2': 'Operations Leader'}	3	{}	0	{}	0	{}	0	{}	0	{}	0	{}	0	{'Language 0': 'English', 'Language 1': 'Mandarin', 'Language 2': 'Mandarin'}	3	{}	0	{'0': {'Interest': "L'Oréal", 'ID': '1662', 'Category': 'company', 'URL': 'https://www.linkedin.com/company/1662'}, '1': {'Interest': 'Hermès', 'ID': '2999687', 'Category': 'company', 'URL': 'https://www.linkedin.com/company/2999687'}, '2': {'Interest': 'University of Pennsylvania', 'ID': '3165', 'Category': 'school', 'URL': 'https://www.linkedin.com/school/3165'}, '3': {'Interest': 'Suzhou Unive…	4	{'universal-furniture': {'Full Name': 'Universal Furniture', 'Category': 'company', 'URL': 'https://www.linkedin.com/company/universal-furniture'}, 'serena-horton-147a11a': {'Full Name': 'Serena Horton', 'Category': 'in', 'URL': 'https://www.linkedin.com/in/serena-horton-147a11a'}, 'christian-dior-couture': {'Full Name': 'Christian Dior Couture', 'Category': 'company', 'URL': 'https://www.linkedi…	10	1
{'Full Name': 'Kristen Nguyen', 'Workplace': 'Project Partners', 'Location': 'Beverly Hills, California, United States', 'Connections': '113', 'Photo': 'Yes', 'Followers': '113'}	Kristen Nguyen	Project Partners	Beverly Hills, California, United States	113	Yes	113		{'0': {'Role': 'Vice President Trade Support', 'Workplace': 'Societe Generale', 'Duration': 'Jul 2018 - Nov 2022 · 4 yrs 5 mos', 'Workplace Location': 'New York, United States', 'Description': ''}, '1': {'Role': 'Senior Trade Associate', 'Workplace': 'State Street IMS', 'Duration': 'Jun 2013 - Jun 2018 · 5 yrs 1 mo', 'Workplace Location': '', 'Description': ''}}	2	{'0': {'Institute': 'San Diego State University', 'Degree': "Bachelor's degree, Business Administration - Emphasis in Finance", 'Duration': '2006 - 2011', 'Description': ''}}	1	{}	0	{}	0	{'Skill 0': 'Microsoft Word', 'Skill 1': 'Microsoft PowerPoint', 'Skill 2': 'Microsoft Excel'}	3	{}	0	{}	0	{}	0	{}	0	{}	0	{}	0	{'Language 0': 'English'}	1	{}	0	{'0': {'Interest': 'San Diego State University', 'ID': '6206', 'Category': 'company', 'URL': 'https://www.linkedin.com/company/6206'}, '1': {'Interest': 'San Diego State University', 'ID': '6206', 'Category': 'school', 'URL': 'https://www.linkedin.com/school/6206'}}	2	{'dice': {'Full Name': 'Dice', 'Category': 'company', 'URL': 'https://www.linkedin.com/company/dice'}, 'devanshlakhani-financial-services': {'Full Name': 'Devansh Lakhani - Angel Investor', 'Category': 'in', 'URL': 'https://www.linkedin.com/in/devanshlakhani-financial-services'}, 'ferguson-trade': {'Full Name': 'Ferguson Trade', 'Category': 'company', 'URL': 'https://www.linkedin.com/company/ferg…	5	1
{'Full Name': 'Xin (Celine) Zhang', 'Workplace': '----Director of Operations at Mabwell (Shanghai) Bioscience Co., Ltd.', 'Location': 'San Marino, California, United States', 'Connections': '114', 'Photo': 'Yes', 'Followers': '114'}	Xin (Celine) Zhang	----Director of Operations at Mabwell (Shanghai) Bioscience Co., Ltd.	San Marino, California, United States	114	Yes	114	In January 2015, he entered the marketing department of Maiwei as the assistant to the director of the marketing department. Due to his good performance and outstanding working ability during his work, in March 2017, under the recommendation of the director of the marketing department, he competed for the post of industrial service manager and successfully competed. As a product service manager, …	{'0': {'Workplace': 'Mabwell (Shanghai) Bioscience Co., Ltd.', 'Role': 'Operations Manager', 'Duration': 'Jan 2021 - Present · 2 yrs', 'Workplace Location': '', 'Description': 'During his tenure in April 2021, he has outstanding working ability, signed a long-term cooperation contract with Sinopharm, and led the team to participate in the 2020 China Targeted Drug Expo, won the 2020 Biopharmaceuti…	3	{'0': {'Institute': 'Frankfurt School of Finance & Management', 'Degree': "Master's degree, Finance and Advanced Business Administration", 'Duration': 'Oct 2006 - Sep 2012', 'Description': 'October 2006 - September 2012 Frankfurt School of Finance and Management'}, '1': {'Institute': 'Hangzhou Normal University', 'Degree': 'undergraduate, Non-Professional General Legal Studies (Undergraduate)', '…	2	{}	0	{}	0	{'Skill 0': 'Marketing', 'Skill 1': 'Directors', 'Skill 2': 'Committees'}	3	{}	0	{}	0	{}	0	{}	0	{}	0	{}	0	{'Language 0': 'Chinese', 'Language 1': 'English'}	2	{}	0	{'0': {'Interest': 'Frankfurt School of Finance & Management', 'ID': '730179', 'Category': 'company', 'URL': 'https://www.linkedin.com/company/730179'}, '1': {'Interest': 'Hangzhou Normal University', 'ID': '15092458', 'Category': 'company', 'URL': 'https://www.linkedin.com/company/15092458'}, '2': {'Interest': 'Hangzhou Normal University', 'ID': '15092458', 'Category': 'school', 'URL': 'https://…	4	{}	0	1
{'Full Name': 'Chayla Huang', 'Workplace': 'Managing General Partner - Kelton Global: Now Material', 'Location': 'Los Angeles, California, United States', 'Connections': '289', 'Photo': 'Yes', 'Followers': '289'}	Chayla Huang	Managing General Partner - Kelton Global: Now Material	Los Angeles, California, United States	289	Yes	289	Strong financial and economic knowledge and industry data analysis skills. Experience working in venture capital and financial services management. Committed to being a best-in-class integrated business and technology service. Provide assistance to our clients to help them achieve specific projects or overall business goals. To build and maintain lasting business relationships through consistent …	{'0': {'Workplace': 'Kelton Global: Now Material', 'Role': 'Managing General Partner', 'Duration': 'May 2021 - Present · 1 yr 8 mos', 'Workplace Location': '', 'Description': ''}, '1': {'Workplace': 'Kelton Global: Now Material', 'Role': 'Strategy Consultant', 'Duration': 'Apr 2020 - Apr 2021 · 1 yr 1 mo', 'Workplace Location': '', 'Description': ''}, '2': {'Role': 'Strategy Consultant', 'Workpla…	7	{'0': {'Institute': 'University of Southern California', 'Degree': 'Master of Business Administration - MBA, Business Administration and Management, General', 'Duration': '2016 - 2018', 'Description': ''}, '1': {'Institute': 'The Hong Kong University of Science and Technology', 'Degree': 'Bachelors , Business/Managerial Economics', 'Duration': '2007 - 2011', 'Description': ''}}	2	{}	0	{'0': {'Role': 'Coordinator of Volunteers', 'Organization': 'HSBC', 'Duration': 'Jan 2012 - Jan 2014 · 2 yrs', 'Description': ''}, '1': {'Role': 'Coordinator of Volunteers', 'Organization': 'American Red Cross', 'Duration': 'Jan 2017 - Jan 2019 · 2 yrs', 'Description': ''}}	2	{}	0	{}	0	{}	0	{}	0	{}	0	{}	0	{}	0	{'Language 0': 'English', 'Language 1': 'Mandarin'}	2	{}	0	{'0': {'Interest': 'Bill Gates', 'ID': 'williamhgates', 'Category': 'in', 'URL': 'https://www.linkedin.com/in/williamhgates'}, '1': {'Interest': 'Slicedbread', 'ID': '9237950', 'Category': 'company', 'URL': 'https://www.linkedin.com/company/9237950'}, '2': {'Interest': "L'Oréal", 'ID': '1662', 'Category': 'company', 'URL': 'https://www.linkedin.com/company/1662'}, '3': {'Interest': 'University of…	5	{'rob-devlin-5483a859': {'Full Name': 'Rob Devlin', 'Category': 'in', 'URL': 'https://www.linkedin.com/in/rob-devlin-5483a859'}, 'williamhgates': {'Full Name': 'Bill Gates', 'Category': 'in', 'URL': 'https://www.linkedin.com/in/williamhgates'}, 'evolvai': {'Full Name': 'Evolv AI', 'Category': 'company', 'URL': 'https://www.linkedin.com/company/evolvai'}, 'lekconsulting': {'Full Name': 'L.E.K. Con…	8	1
{'Full Name': 'Jenny Chen', 'Workplace': '合伙人 - Raquel Allegra', 'Location': 'Irvine, California, United States', 'Connections': '131', 'Photo': 'Yes', 'Followers': '141'}	Jenny Chen	合伙人 - Raquel Allegra	Irvine, California, United States	131	Yes	141	I have been working in the design industry for many years and have very rich design experience. I have made major innovation breakthroughs in fashion design, design business development, innovation management, international project management, international network coordination: creativity - business development. innovation. Process development, product development. Project management-service des…	{'0': {'Role': '合伙人', 'Workplace': 'Raquel Allegra · Freelance', 'Duration': 'Aug 2019 - Present · 3 yrs 5 mos', 'Workplace Location': '美国 加利福尼亚州 大洛杉矶地区 · Hybrid', 'Description': ''}, '1': {'Role': 'Senior fashion designer', 'Workplace': '上海英模特(艾格)制衣有限公司 · Freelance', 'Duration': 'Jun 2012 - Oct 2017 · 5 yrs 5 mos', 'Workplace Location': '中国 北京市 朝阳区 · Hybrid', 'Description': ''}}	2	{'0': {'Institute': 'Texas A&M University', 'Degree': "Bachelor's degree, fashion", 'Duration': 'Jul 2009 - Sep 2011', 'Description': ''}, '1': {'Institute': 'Nanjing University', 'Degree': "Bachelor's degree, business", 'Duration': 'Sep 2008 - Jun 2009', 'Description': 'Grade: 650-670'}}	2	{}	0	{}	0	{'Skill 0': '市场营销', 'Skill 1': '销售和营销', 'Skill 2': '销售流程'}	3	{}	0	{}	0	{}	0	{}	0	{}	0	{}	0	{'Language 0': 'Chinese', 'Language 1': 'English'}	2	{}	0	{'0': {'Interest': 'Fendi', 'ID': '27664', 'Category': 'company', 'URL': 'https://www.linkedin.com/company/27664'}, '1': {'Interest': 'Texas A&M University', 'ID': '4556', 'Category': 'company', 'URL': 'https://www.linkedin.com/company/4556'}, '2': {'Interest': 'Texas A&M University', 'ID': '4556', 'Category': 'school', 'URL': 'https://www.linkedin.com/school/4556'}, '3': {'Interest': 'Nanjing Un…	4	{'fuqua-school-of-business': {'Full Name': 'Duke University - The Fuqua School of Business', 'Category': 'company', 'URL': 'https://www.linkedin.com/company/fuqua-school-of-business'}, 'bernardaud': {'Full Name': 'Bernardaud', 'Category': 'company', 'URL': 'https://www.linkedin.com/company/bernardaud'}, 'purdue-dial-ventures': {'Full Name': 'Purdue DIAL Ventures', 'Category': 'company', 'URL': 'h…	10	1
{'Full Name': 'Miral Basem', 'Workplace': "Brand Manager at L'Oréal | MSc Student", 'Location': 'Cairo, Egypt', 'Connections': '500+', 'Photo': 'Yes', 'Followers': '2,189'}	Miral Basem	Brand Manager at L'Oréal | MSc Student	Cairo, Egypt	500	Yes	2189	Driven by impact and the gift of constant development.A Junior Brand Manager for La Roche-Posay at L'Oréal Egypt, and a Master's student majoring in International Business.Extensive experience in brand management, product launches, online & offline marketing, media campaigns, social media planning in addition to brand budget planning.	{'0': {'Workplace': "L'Oréal", 'Role': 'Junior Brand Manager - La Roche-Posay', 'Duration': 'Oct 2021 - Present · 1 yr 3 mos', 'Workplace Location': '', 'Description': 'Junior Marketer at the Active Cosmetics Division working on La Roche Posay (The #1 dermo-cosmetics brand in Egypt & Worldwide)- Planning & implementing 360 campaigns including media, advocacy, medical, POS, and Commercial.- Strate…	8	{'0': {'Institute': 'The German University in Cairo', 'Degree': 'Master of Science - MSc, International Business', 'Duration': '2021 - 2023', 'Description': ''}, '1': {'Institute': 'The German University in Cairo', 'Degree': 'Bachelor’s Degree, Faculty of Management Technology, double major in Innovation Technology and Strategic Management.', 'Duration': '2016 - 2020', 'Description': 'Grade: Very…	3	{'0': {'Title': '', 'Company': 'General Assembly', 'Description': 'Issued Aug 2022 · No Expiration Date'}}	1	{'0': {'Role': 'Brandstorm National Finals Winner', 'Organization': "L'Oréal", 'Duration': 'Jan 2020 - Jun 2020 · 6 mos', 'Description': ''}, '1': {'Role': 'Organizational Development Curator', 'Organization': 'TEDxGUC', 'Duration': 'Dec 2019 - Sep 2021 · 1 yr 10 mos', 'Description': '-Tracking the development, performance and learning curves of associates and executives. -Managing internal and e…	3	{'Skill 0': 'Brand Management', 'Skill 1': 'Digital Marketing', 'Skill 2': 'Project Management'}	3	{'0': {'User': 'Dina Elshamy', 'Category': 'in', 'ID': 'dina-elshamy-a24594b8', 'URL': 'https://www.linkedin.com/in/dina-elshamy-a24594b8', 'Relation': 'October 11, 2022, Dina managed Miral directly', 'Description': 'I worked with Miral for almost 5 years, and I was lucky to witness her development from a student intern to be the successful and passionate brand manager she is today.Miral is multi…	1	{}	0	{}	0	{}	0	{}	0	{}	0	{'Language 0': 'Arabic', 'Language 1': 'English', 'Language 2': 'French'}	3	{}	0	{'0': {'Interest': 'Rich Lesser', 'ID': 'richlesserbcg', 'Category': 'in', 'URL': 'https://www.linkedin.com/in/richlesserbcg'}, '1': {'Interest': 'Nicolas HIERONIMUS', 'ID': 'nicolas-hieronimus-415618109', 'Category': 'in', 'URL': 'https://www.linkedin.com/in/nicolas-hieronimus-415618109'}, '2': {'Interest': 'GISMA Business School', 'ID': '63523', 'Category': 'company', 'URL': 'https://www.linked…	8	{'aniruddha-chatterjee-he-him-925041175': {'Full Name': 'Aniruddha chatterjee ( He/Him)', 'Category': 'in', 'URL': 'https://www.linkedin.com/in/aniruddha-chatterjee-he-him-925041175'}, 'liorsteinberg': {'Full Name': 'Lior Steinberg', 'Category': 'in', 'URL': 'https://www.linkedin.com/in/liorsteinberg'}, 'naglaa-zahra': {'Full Name': 'Naglaa Zahra', 'Category': 'in', 'URL': 'https://www.linkedin.c…	10	1
{'Full Name': 'Millie Sheppard', 'Workplace': 'Cosmetic beauty/travel enthusiast/leader', 'Location': 'Los Angeles, California, United States', 'Connections': '30', 'Photo': 'Yes', 'Followers': '33'}	Millie Sheppard	Cosmetic beauty/travel enthusiast/leader	Los Angeles, California, United States	30	Yes	33	The market, including the world's commodities into the era of surplus, consumer upgrading, commodities from the rough growth to the brand, personalized demand concentrated explosion stage, the original model does not work, homogenization is the biggest challenge of transformation and upgrading. This is an era of collective combat, industry change can not let you die, let the self die is always th…	{'0': {'Workplace': 'Director', 'Role': '', 'Duration': '', 'Workplace Location': '', 'Description': "L'Oréal Group is one of the largest cosmetic companies in the world, founded in 1907. His family's hunting is very wide, involving cosmetics, hair coloring appliances, skin care products, sun care products, color cosmetics, eau de toilette and perfume, dermatological research, pharmaceuticals, hi…	3	{}	0	{}	0	{}	0	{'Skill 0': 'Sales Plan Management', 'Skill 1': 'Sales Organization Management', 'Skill 2': 'Sales Team Training Management'}	3	{}	0	{}	0	{}	0	{}	0	{}	0	{}	0	{}	0	{}	0	{'0': {'Interest': 'Camila Farani', 'ID': 'camilafarani', 'Category': 'in', 'URL': 'https://www.linkedin.com/in/camilafarani'}, '1': {'Interest': 'Glossier, Inc.', 'ID': '9217565', 'Category': 'company', 'URL': 'https://www.linkedin.com/company/9217565'}, '2': {'Interest': "L'Oréal", 'ID': '1662', 'Category': 'company', 'URL': 'https://www.linkedin.com/company/1662'}, '3': {'Interest': 'SAP BPC/4…	4	{'quinnmi': {'Full Name': 'Michael Quinn', 'Category': 'in', 'URL': 'https://www.linkedin.com/in/quinnmi'}, 'natarajsasid': {'Full Name': 'Nataraj Sasid', 'Category': 'in', 'URL': 'https://www.linkedin.com/in/natarajsasid'}, 'tyrone-hewitt-mhs': {'Full Name': 'Tyrone Hewitt', 'Category': 'in', 'URL': 'https://www.linkedin.com/in/tyrone-hewitt-mhs'}, 'bhavya-arora-': {'Full Name': 'Bhavya Arora', …	7	1
{'Full Name': 'Beverly Chen', 'Workplace': '--Investment Partner', 'Location': 'Los Angeles, California, United States', 'Connections': '453', 'Photo': 'Yes', 'Followers': '451'}	Beverly Chen	--Investment Partner	Los Angeles, California, United States	453	Yes	451	Planning, organizing, directing, coordinating and controlling a series of activities of production and operation activities of enterprises, mastering modern economic analysis methods relatively proficiently, financial institutions and enterprises engaged in economic analysis, forecasting, planning and economic management	{'0': {'Role': 'Capital Partner', 'Workplace': 'CVC Capital Partners · Full-time', 'Duration': 'Nov 2020 - Present · 2 yrs 2 mos', 'Workplace Location': 'One Maritime Plaza, UNIT 1610', 'Description': ''}, '1': {'Role': 'Portfolio Manager', 'Workplace': 'Advisory Research Investment Management · Full-time', 'Duration': 'Feb 2018 - Jun 2020 · 2 yrs 5 mos', 'Workplace Location': 'United States', 'D…	6	{'0': {'Institute': 'University of California, Los Angeles', 'Degree': "Master's degree -Master of Science - MS, Financial Economics", 'Duration': 'Feb 2010 - Feb 2012', 'Description': 'Major courses: Fixed Income Securities and Interest Rate Derivatives, Derivative Securities, Financial Engineering with Stochastic Calculus, Optimization, Monte Carlo SimulationMajor courses: Fixed Income Securiti…	2	{}	0	{}	0	{}	0	{}	0	{}	0	{}	0	{}	0	{}	0	{}	0	{'Language 0': 'Chinese', 'Language 1': 'English'}	2	{}	0	{'0': {'Interest': 'CVC Capital Partners', 'ID': '9308253', 'Category': 'company', 'URL': 'https://www.linkedin.com/company/9308253'}, '1': {'Interest': "L'Oréal", 'ID': '1662', 'Category': 'company', 'URL': 'https://www.linkedin.com/company/1662'}, '2': {'Interest': 'Shanghai University of Finance and Economics', 'ID': '15091707', 'Category': 'school', 'URL': 'https://www.linkedin.com/school/150…	4	{'sapfico': {'Full Name': 'Wouter van Heddeghem', 'Category': 'in', 'URL': 'https://www.linkedin.com/in/sapfico'}, 'ucla': {'Full Name': 'University of California, Los Angeles', 'Category': 'company', 'URL': 'https://www.linkedin.com/company/ucla'}, 'bain-and-company': {'Full Name': 'Bain & Company', 'Category': 'company', 'URL': 'https://www.linkedin.com/company/bain-and-company'}, 'joshuahmille…	7	1
{'Full Name': 'Hollie Walters', 'Workplace': 'Cosmetic beauty / leader / travel enthusiast', 'Location': 'Los Angeles, California, United States', 'Connections': '27', 'Photo': 'Yes', 'Followers': '27'}	Hollie Walters	Cosmetic beauty / leader / travel enthusiast	Los Angeles, California, United States	27	Yes	27	The market, including the world's commodities into the era of surplus, consumer upgrading, commodities from the rough growth to the brand, personalized demand concentrated explosion stage, the original model does not work, homogenization is the biggest challenge of transformation and upgrading. This is an era of collective combat, industry change can not let you die, let the self die is always th…	{'0': {'Workplace': 'Sales Director', 'Role': '', 'Duration': '', 'Workplace Location': '', 'Description': "L'Oréal Group is one of the largest cosmetic companies in the world, founded in 1907. His family's hunting is very wide, involving cosmetics, hair coloring appliances, skin care products, sun care products, color cosmetics, eau de toilette and perfume, dermatological research, pharmaceutica…	3	{'0': {'Institute': 'University of London', 'Degree': "Master's degree", 'Duration': 'Sep 2009 - May 2012', 'Description': 'Grade: 3.8'}}	1	{}	0	{}	0	{'Skill 0': 'Sales Plan Management', 'Skill 1': 'Sales Organization Management', 'Skill 2': 'Sales Team Training Management'}	3	{}	0	{}	0	{}	0	{}	0	{}	0	{}	0	{}	0	{}	0	{'0': {'Interest': 'Fabiana Andreani', 'ID': 'fabiana-andreani', 'Category': 'in', 'URL': 'https://www.linkedin.com/in/fabiana-andreani'}, '1': {'Interest': "L'Oréal", 'ID': '1662', 'Category': 'company', 'URL': 'https://www.linkedin.com/company/1662'}, '2': {'Interest': 'Cerco Lavoro CercoLavoro.com', 'ID': '3162071', 'Category': 'company', 'URL': 'https://www.linkedin.com/company/3162071'}, '3'…	5	{'nord-france-invest': {'Full Name': 'Nord France Invest', 'Category': 'company', 'URL': 'https://www.linkedin.com/company/nord-france-invest'}, 'lor%C3%A9al': {'Full Name': "L'Oréal", 'Category': 'company', 'URL': 'https://www.linkedin.com/company/lor%C3%A9al'}, 'saverio-miraglia-7911431a7': {'Full Name': 'Saverio Miraglia', 'Category': 'in', 'URL': 'https://www.linkedin.com/in/saverio-miraglia-…	7	1
{'Full Name': 'Cynthia Gardner', 'Workplace': 'Executive Director at Beverly Hills Plastic Surgery', 'Location': 'Brooklyn, New York, United States', 'Connections': '253', 'Photo': 'Yes', 'Followers': '257'}	Cynthia Gardner	Executive Director at Beverly Hills Plastic Surgery	Brooklyn, New York, United States	253	Yes	257	I used to be a doctor. Because of a trip. I chose to give up medicine and invest exclusively in the medical aesthetics industry for this very reason. Hospitals are the most profitable, and then investing the money earned in medical research so that more people can save more lives for more people. This is the plan and arrangement that gives me the most satisfaction. I came to linked in to meet wit…	{'0': {'Role': 'Executive Director', 'Workplace': 'Beverly Hills Plastic Surgery by Dr Gabriel Chiu · Self-employed', 'Duration': 'Mar 2019 - Present · 3 yrs 10 mos', 'Workplace Location': 'Los Angeles, USA', 'Description': 'Skills: Leadership'}, '1': {'Role': 'Private Investors', 'Workplace': 'NANA Plastic Surgery · Self-employed', 'Duration': 'Jul 2016 - Jan 2019 · 2 yrs 7 mos', 'Workplace Loca…	4	{'0': {'Institute': 'University of London', 'Degree': "Master's degree, Clinical Medicine", 'Duration': '2005 - 2008', 'Description': 'Peking University is one of the most important research bases for medical innovation and training of senior medical and health professionals in China. It is a member of the "double first-class" construction alliance [64-65]. It is located in the Zhongguancun Scien…	2	{}	0	{}	0	{'Skill 0': 'Leadership'}	1	{}	0	{}	0	{}	0	{}	0	{}	0	{}	0	{'Language 0': 'English', 'Language 1': 'Mongolian'}	2	{}	0	{'0': {'Interest': 'Medical Aesthetics', 'ID': '71480491', 'Category': 'company', 'URL': 'https://www.linkedin.com/company/71480491'}, '1': {'Interest': 'Bank of America', 'ID': '1123', 'Category': 'company', 'URL': 'https://www.linkedin.com/company/1123'}, '2': {'Interest': 'Salesty (aka Sales Best Practices)', 'ID': '35771', 'Category': 'groups', 'URL': 'https://www.linkedin.com/groups/35771'},…	6	{'betterworks': {'Full Name': 'Betterworks', 'Category': 'company', 'URL': 'https://www.linkedin.com/company/betterworks'}, 'marcelo-krueger-a4a49b72': {'Full Name': 'Marcelo Krueger', 'Category': 'in', 'URL': 'https://www.linkedin.com/in/marcelo-krueger-a4a49b72'}, 'fayezafayez': {'Full Name': 'Dr. Fayeza F.', 'Category': 'in', 'URL': 'https://www.linkedin.com/in/fayezafayez'}, 'mangesh-willpowe…	7	1
{'Full Name': 'Hannah Waddingham', 'Workplace': 'Executive Director at Beverly Hills Plastic Surgery', 'Location': '', 'Connections': '115', 'Photo': 'Yes', 'Followers': '125'}	Hannah Waddingham	Executive Director at Beverly Hills Plastic Surgery		115	Yes	125	I used to be a doctor. Because of a trip. I chose to give up medicine and invest exclusively in the medical aesthetics industry for this very reason. Hospitals are the most profitable, and then investing the money earned in medical research so that more people can save more lives for more people. This is the plan and arrangement that gives me the most satisfaction. I came to linked in to meet wit…	{'0': {'Role': 'Executive Director', 'Workplace': 'Beverly Hills Plastic Surgery by Dr Gabriel Chiu · Self-employed', 'Duration': 'Mar 2019 - Present · 3 yrs 10 mos', 'Workplace Location': 'Los Angeles, USA', 'Description': 'Skills: Wealth Management · Investment Management · Marketing Strategy · Leadership · Management Capability'}, '1': {'Role': 'Private Investors', 'Workplace': 'NANA Plastic S…	4	{'0': {'Institute': 'University of London', 'Degree': "Master's degree, Clinical Medicine", 'Duration': '2005 - 2008', 'Description': "The University of London is a consortium of administratively independent colleges (a federal university) and is one of the largest universities in the world. The University's colleges have a high degree of autonomy and each has its own academic area, such as the L…	2	{}	0	{}	0	{'Skill 0': 'Wealth Management', 'Skill 1': 'Market Strategy', 'Skill 2': 'Investment Management'}	3	{}	0	{}	0	{}	0	{}	0	{}	0	{}	0	{}	0	{}	0	{'0': {'Interest': 'Microsoft', 'ID': '1035', 'Category': 'company', 'URL': 'https://www.linkedin.com/company/1035'}, '1': {'Interest': "L'Oréal", 'ID': '1662', 'Category': 'company', 'URL': 'https://www.linkedin.com/company/1662'}, '2': {'Interest': 'CYBER SECURITY FORUM INITIATIVE - CSFI', 'ID': '1836487', 'Category': 'groups', 'URL': 'https://www.linkedin.com/groups/1836487'}, '3': {'Interest'…	6	{'jackieresman': {'Full Name': 'Jacki R.', 'Category': 'in', 'URL': 'https://www.linkedin.com/in/jackieresman'}, 'kkr': {'Full Name': 'KKR', 'Category': 'company', 'URL': 'https://www.linkedin.com/company/kkr'}, 'romain-rizzo': {'Full Name': 'Romain Rizzo', 'Category': 'in', 'URL': 'https://www.linkedin.com/in/romain-rizzo'}, 'lemont-siller-b7305558': {'Full Name': 'Lemont Siller', 'Category': 'i…	7	1
{'Full Name': 'Sophia Brown', 'Workplace': 'Plastic Surgeon, Investor @ Beverly Surgery Center | Learning and Development| Investing in Hospitals |Investing in Aesthetic |', 'Location': 'Los Angeles, California, United States', 'Connections': '498', 'Photo': 'Yes', 'Followers': '503'}	Sophia Brown	Plastic Surgeon, Investor @ Beverly Surgery Center | Learning and Development| Investing in Hospitals |Investing in Aesthetic |	Los Angeles, California, United States	498	Yes	503	I am a Mongolian from the UK as my father is British and I had a dream as a child to study medicine with an option in finance, but later on during my internship in the hospital, I realized that I was not quite suited to this kind of hard work, probably because my family's privileged position made me less suited to wait on people and, in my perception I wanted to help more people and could draw on…	{'0': {'Workplace': 'Private Investor', 'Role': '', 'Duration': '', 'Workplace Location': '', 'Description': "During my employment and working as an Executive Director in London, I realized I was not suited to that and I also wanted to target a huge number of people. I wanted to help more people and draw on everyone's ability, my own ability was limited and I'm only able to help one person, but i…	8	{'0': {'Institute': 'University of Cambridge', 'Degree': "Master's degree, Plastic Surgery Residency Program", 'Duration': 'May 2012 - Sep 2016', 'Description': "I had this dream of going to the UK to continue pursuing my education and I believed in myself and chased the dream. I joined the University of Cambridge to continue with my master's in the Plastic Surgery Residency Program. My dream and…	2	{}	0	{}	0	{'Skill 0': 'Strategic Planning', 'Skill 1': 'Investment Strategies', 'Skill 2': 'Business Development'}	3	{}	0	{}	0	{}	0	{}	0	{}	0	{}	0	{}	0	{}	0	{'0': {'Interest': 'James Taiclet', 'ID': 'james-taiclet', 'Category': 'in', 'URL': 'https://www.linkedin.com/in/james-taiclet'}, '1': {'Interest': 'Ed Bastian', 'ID': 'edbastian', 'Category': 'in', 'URL': 'https://www.linkedin.com/in/edbastian'}, '2': {'Interest': 'Ginger', 'ID': '2515007', 'Category': 'company', 'URL': 'https://www.linkedin.com/company/2515007'}, '3': {'Interest': 'Hired', 'ID'…	6	{'european-leadership': {'Full Name': 'European Leadership', 'Category': 'company', 'URL': 'https://www.linkedin.com/company/european-leadership'}, 'american-power-systems-inc-': {'Full Name': 'American Power Systems, Inc.®', 'Category': 'company', 'URL': 'https://www.linkedin.com/company/american-power-systems-inc-'}, 'drreyfremista': {'Full Name': 'Dr. Rey Fremista', 'Category': 'in', 'URL': 'h…	9	1
{'Full Name': 'Udayasri Addala', 'Workplace': 'Plastic surgery,Investor@Beverly Hills Facial Plastic Center | Learning | Investing in Hospitals | Investing in Medical Aesthetic |', 'Location': 'Los Angeles, California, United States', 'Connections': '275', 'Photo': 'Yes', 'Followers': '275'}	Udayasri Addala	Plastic surgery,Investor@Beverly Hills Facial Plastic Center | Learning | Investing in Hospitals | Investing in Medical Aesthetic |	Los Angeles, California, United States	275	Yes	275	I am a Mongolian from the UK as my X father is British and I had a dream as a child to study medicine with an option in finance, but later on during my internship in the hospital, I realized that I was not quite suited to this kind of hard work, probably because my family's privileged position made me less suited to wait on people and, in my perception I wanted to help more people and could draw …	{'0': {'Workplace': 'Private Investigator', 'Role': '', 'Duration': '', 'Workplace Location': '', 'Description': "During my employment and working as an Executive X Director in London, I realized I was not suited to that and I also wanted to target a huge number of people. I wanted to help more people and draw on everyone's ability, my own ability was limited and I'm only able to help one person,…	6	{'0': {'Institute': 'University of East London', 'Degree': "Master's degree, Plastic Surgery Residency Program", 'Duration': 'Feb 2006 - Oct 2012', 'Description': 'After receiving my MBBS, I went ahead to pursue masters in plastic surgery, a dream I had since Childhood and I was happy to accomplish the dream because I really wanted to help people and give back to the community. It was an exciting…	2	{}	0	{}	0	{'Skill 0': 'Problem Solving', 'Skill 1': 'Investments', 'Skill 2': 'Medicine'}	3	{}	0	{}	0	{}	0	{}	0	{}	0	{}	0	{}	0	{}	0	{'0': {'Interest': 'Beverly Hills Plastic Surgery by Dr Gabriel Chiu', 'ID': '65662355', 'Category': 'company', 'URL': 'https://www.linkedin.com/company/65662355'}}	1	{'ferrari': {'Full Name': 'Ferrari', 'Category': 'company', 'URL': 'https://www.linkedin.com/company/ferrari'}, 'linkedin-talent-solutions': {'Full Name': 'LinkedIn Talent Solutions', 'Category': 'company', 'URL': 'https://www.linkedin.com/company/linkedin-talent-solutions'}, 'oxforduni': {'Full Name': 'University of Oxford', 'Category': 'company', 'URL': 'https://www.linkedin.com/company/oxfordu…	8	1
{'Full Name': 'Isabella guera', 'Workplace': 'Founder at VALOIS VINTAGE PARIS', 'Location': 'Paris, Île-de-France, France', 'Connections': '82', 'Photo': 'Yes', 'Followers': '83'}	Isabella guera	Founder at VALOIS VINTAGE PARIS	Paris, Île-de-France, France	82	Yes	83	I am a Chinese from Singapore. I studied at the Business School of the National University of Singapore and studied for an MBA at HEC Paris in Paris. I graduated with a master's degree. In the beautiful city of Paris, I saw the unique Eiffel Tower. It is not unique during the day, but at night, standing under it, in the city under the light, you will feel that you are in the center of the world. …	{'0': {'Workplace': 'Founder', 'Role': '', 'Duration': '', 'Workplace Location': '', 'Description': 'Consignment shops, like consignment shops, used to belong to special administrative approval industries, and they are equivalent to special industries such as the hotel industry and the printing industry. However, with the needs of social development, consignment shops have cancelled special admin…	4	{'0': {'Institute': 'HEC Paris', 'Degree': 'postgraduate, Business Administration, Management and Operations', 'Duration': '2006 - 2008', 'Description': 'With its outstanding French tradition, HEC Paris has become a world-renowned institution for many years. From 1881 to today, from the Boulevard Malesherbes to the campus of Jouy-en-Josas, from national ambitions to international expansion, explo…	2	{}	0	{}	0	{'Skill 0': 'New Business Development', 'Skill 1': 'Shaping the corporate image', 'Skill 2': 'Develop plans and move forward with implementation'}	3	{}	0	{}	0	{}	0	{}	0	{}	0	{}	0	{}	0	{}	0	{'0': {'Interest': 'HEC Paris', 'ID': '235785', 'Category': 'company', 'URL': 'https://www.linkedin.com/company/235785'}, '1': {'Interest': 'NUS Business School', 'ID': '5523', 'Category': 'company', 'URL': 'https://www.linkedin.com/company/5523'}, '2': {'Interest': 'HEC Paris', 'ID': '235785', 'Category': 'school', 'URL': 'https://www.linkedin.com/school/235785'}, '3': {'Interest': 'NUS Business…	4	{'mikhail-turundaev-899a6220': {'Full Name': 'Mikhail Turundaev', 'Category': 'in', 'URL': 'https://www.linkedin.com/in/mikhail-turundaev-899a6220'}, 'chanel': {'Full Name': 'CHANEL', 'Category': 'company', 'URL': 'https://www.linkedin.com/company/chanel'}, 'peter-rieder-91aa24a4': {'Full Name': 'Peter Rieder', 'Category': 'in', 'URL': 'https://www.linkedin.com/in/peter-rieder-91aa24a4'}, 'andrea…	7	1
{'Full Name': 'Tara Falco', 'Workplace': 'Owner at VALOIS VINTAGE PARIS', 'Location': 'Paris, Île-de-France, France', 'Connections': '118', 'Photo': 'Yes', 'Followers': '119'}	Tara Falco	Owner at VALOIS VINTAGE PARIS	Paris, Île-de-France, France	118	Yes	119	I am a Chinese from Singapore. I studied at the Business School of the National University of Singapore and studied for an MBA at HEC Paris in Paris. I graduated with a master's degree. In 2012, I opened a Chinese restaurant in Singapore. In 4 years, I have experienced ups and downs, but my Chinese restaurant is getting better and better. After that I met a business opportunity in Paris. I opened…	{'0': {'Workplace': 'Owner', 'Role': '', 'Duration': '', 'Workplace Location': '', 'Description': 'Consignment shops, like consignment shops, used to belong to special administrative approval industries, and they are equivalent to special industries such as the hotel industry and the printing industry. However, with the needs of social development, consignment shops have cancelled special adminis…	4	{'0': {'Institute': 'HEC Paris', 'Degree': 'Master of Business Administration - MBA, Business Administration and Management, General', 'Duration': '2015 - 2017', 'Description': 'Activities and societies: Reading class'}, '1': {'Institute': 'National University of Singapore', 'Degree': "Bachelor's degree, Business Administration and Management, General", 'Duration': '2007 - 2011', 'Description': '…	2	{}	0	{}	0	{'Skill 0': 'Shaping the corporate image', 'Skill 1': 'Develop plans and move forward with implementation', 'Skill 2': 'Development of marketing strategy'}	3	{'0': {'User': 'Ferenc Zsigmond', 'Category': 'in', 'ID': 'ferenczsigmond', 'URL': 'https://www.linkedin.com/in/ferenczsigmond', 'Relation': 'June 24, 2010, Tara worked with Ferenc but on different teams', 'Description': 'I would like to extend my recommendation for Ferenc Zsigmond. Ferenc exemplifies a “go to” type of person in many situations. He is a valuable asset to the Engineering group. Gi…	2	{}	0	{}	0	{}	0	{}	0	{}	0	{}	0	{}	0	{'0': {'Interest': 'HEC Paris', 'ID': '235785', 'Category': 'company', 'URL': 'https://www.linkedin.com/company/235785'}, '1': {'Interest': 'National University of Singapore', 'ID': '5524', 'Category': 'company', 'URL': 'https://www.linkedin.com/company/5524'}, '2': {'Interest': 'National University of Singapore', 'ID': '5524', 'Category': 'school', 'URL': 'https://www.linkedin.com/school/5524'},…	4	{}	0	1
{'Full Name': 'Géraldine Paillat', 'Workplace': 'Founder & owner at VALOIS VINTAGE PARIS', 'Location': 'Greater Paris Metropolitan Region', 'Connections': '349', 'Photo': 'Yes', 'Followers': '354'}	Géraldine Paillat	Founder & owner at VALOIS VINTAGE PARIS	Greater Paris Metropolitan Region	349	Yes	354	Plateforme internationale de ventes en ligne d’articles de luxeBoutiques de luxe d’occasion à Paris	{'0': {'Role': 'Directeur général', 'Workplace': 'VALOIS VINTAGE PARIS', 'Duration': '2000 - Present · 23 yrs', 'Workplace Location': 'Ville de Paris, Île-de-France, France', 'Description': "Ventes, achats, expertises d'accessoires & vêtements de luxe"}}	1	{'0': {'Institute': 'Université Paris-Sorbonne', 'Degree': '', 'Duration': '', 'Description': ''}}	1	{}	0	{}	0	{'Skill 0': 'E-commerce', 'Skill 1': 'Public Relations', 'Skill 2': 'Sales'}	3	{'0': {'User': 'Florian Masoni 🚀 Expert Digital', 'Category': 'in', 'ID': 'florian-masoni-marketing-digital', 'URL': 'https://www.linkedin.com/in/florian-masoni-marketing-digital', 'Relation': 'December 20, 2018, Géraldine was Florian’s client', 'Description': 'Florian est intervenu auprès de mon équipe et moi même pendant plusieurs mois courant 2018. Son analyse, rapide et professionnelle, nous …	1	{}	0	{}	0	{}	0	{}	0	{}	0	{'Language 0': 'anglais', 'Language 1': 'espagnol'}	2	{}	0	{'0': {'Interest': 'Alexandre Bompard', 'ID': 'alexandrebompard', 'Category': 'in', 'URL': 'https://www.linkedin.com/in/alexandrebompard'}, '1': {'Interest': 'Hermès', 'ID': '2999687', 'Category': 'company', 'URL': 'https://www.linkedin.com/company/2999687'}, '2': {'Interest': 'MAKER OF NOTHING', 'ID': '2864322', 'Category': 'company', 'URL': 'https://www.linkedin.com/company/2864322'}, '3': {'In…	5	{'maud-caillaux-%F0%9F%A6%8A-aa47bba7': {'Full Name': 'Maud Caillaux 🦊', 'Category': 'in', 'URL': 'https://www.linkedin.com/in/maud-caillaux-%F0%9F%A6%8A-aa47bba7'}, 'douiou-mounir': {'Full Name': 'Mounir Douiou', 'Category': 'in', 'URL': 'https://www.linkedin.com/in/douiou-mounir'}, 'christian-guemy-75457a48': {'Full Name': 'Christian GUEMY', 'Category': 'in', 'URL': 'https://www.linkedin.com/in…	5	1
{'Full Name': 'Delia Han', 'Workplace': 'Owner', 'Location': 'United States', 'Connections': '205', 'Photo': 'No', 'Followers': '205'}	Delia Han	Owner	United States	205	No	205		{'0': {'Workplace': 'Owner', 'Role': '', 'Duration': '', 'Workplace Location': '', 'Description': 'Consignment shops, like consignment shops, used to belong to special administrative approval industries, and they are equivalent to special industries such as the hotel industry and the printing industry. However, with the needs of social development, consignment shops have cancelled special adminis…	3	{'0': {'Institute': 'National University of Singapore', 'Degree': "Bachelor's degree, Business Administration and Management, General", 'Duration': '2007 - 2011', 'Description': 'Activities and societies: Swimming, Tennis'}}	1	{}	0	{}	0	{'Skill 0': 'New Business Development', 'Skill 1': 'Wellness', 'Skill 2': 'Entrepreneurship'}	3	{}	0	{}	0	{}	0	{}	0	{}	0	{}	0	{}	0	{}	0	{'0': {'Interest': 'National University of Singapore', 'ID': '5524', 'Category': 'company', 'URL': 'https://www.linkedin.com/company/5524'}, '1': {'Interest': 'VALOIS VINTAGE PARIS', 'ID': '8687299', 'Category': 'company', 'URL': 'https://www.linkedin.com/company/8687299'}, '2': {'Interest': 'National University of Singapore', 'ID': '5524', 'Category': 'school', 'URL': 'https://www.linkedin.com/s…	3	{}	0	1
{'Full Name': 'Amelia Silva', 'Workplace': 'Marketing CEO', 'Location': 'Boston, Massachusetts, United States', 'Connections': '1', 'Photo': 'Yes', 'Followers': '1'}	Amelia Silva	Marketing CEO	Boston, Massachusetts, United States	1	Yes	1	As the marketing CEO and shareholder of Coco Beauty Inc. I am passionate about American beauty products, and in particular, about nature-based beauty products that promote women's maintenance and anti-aging to give women confidence. My job is to connect people who value beauty, anti-aging and sustainability with beauty products that are safe for everyday needs.Being a permanent resident of the Un…	{'0': {'Role': 'Shareholder', 'Workplace': 'Coco Beauty Inc · Full-time', 'Duration': '', 'Workplace Location': '', 'Description': ''}}	1	{'0': {'Institute': 'Boston College', 'Degree': 'Bachelor of Business Administration - BBA, Business Administration, Management and Operations', 'Duration': 'May 2008 - Jul 2012', 'Description': 'Grade: A-'}}	1	{}	0	{}	0	{}	0	{}	0	{}	0	{}	0	{}	0	{}	0	{}	0	{}	0	{}	0	{'0': {'Interest': 'CNBC', 'ID': '1833', 'Category': 'company', 'URL': 'https://www.linkedin.com/company/1833'}, '1': {'Interest': 'Coco Beauty Inc', 'ID': '4550844', 'Category': 'company', 'URL': 'https://www.linkedin.com/company/4550844'}, '2': {'Interest': 'Boston College', 'ID': '5396', 'Category': 'school', 'URL': 'https://www.linkedin.com/school/5396'}}	3	{}	0	1
{'Full Name': 'Albert Arvidsson', 'Workplace': 'General Manager/Seasonal', 'Location': 'Karlskrona, Blekinge County, Sweden', 'Connections': '153', 'Photo': 'Yes', 'Followers': '153'}	Albert Arvidsson	General Manager/Seasonal	Karlskrona, Blekinge County, Sweden	153	Yes	153	A seasoned IT Director with extensive experience in organizing people, processes and technology. A futurist and visionary thinker whose purpose is to see what others do not see. A leader who serves employees and the organization through dedication, commitment and strategic planningAs the marketing CEO and shareholder of Coco Beauty Inc. I am passionate about American beauty products, and in parti…	{'0': {'Role': 'Commission Sales Associate', 'Workplace': 'Ad Age · Full-time', 'Duration': '', 'Workplace Location': '', 'Description': ''}, '1': {'Workplace': 'Manager', 'Role': '', 'Duration': '', 'Workplace Location': '', 'Description': 'The company is a professional system integration and IT outsourcing service provider to provide one-stop enterprise comprehensive solutions and IT profession…	3	{'0': {'Institute': 'Boston College', 'Degree': "Bachelor's degree, Computer Software Engineering", 'Duration': 'Jan 2009 - Dec 2012', 'Description': 'Grade: Excellent'}}	1	{}	0	{}	0	{'Skill 0': 'IT Operations', 'Skill 1': 'E-Commerce', 'Skill 2': 'Business-to-Business (B2B)'}	3	{}	0	{}	0	{}	0	{}	0	{}	0	{}	0	{}	0	{}	0	{'0': {'Interest': 'Ad Age', 'ID': '6259', 'Category': 'company', 'URL': 'https://www.linkedin.com/company/6259'}, '1': {'Interest': 'Boston College', 'ID': '5396', 'Category': 'company', 'URL': 'https://www.linkedin.com/company/5396'}, '2': {'Interest': 'Boston College', 'ID': '5396', 'Category': 'school', 'URL': 'https://www.linkedin.com/school/5396'}}	3	{}	0	1
{'Full Name': 'Aisha Eriksson', 'Workplace': 'Sales Attendant at Teradyne/Building beauty brands to last.', 'Location': 'New York, New York, United States', 'Connections': '153', 'Photo': 'Yes', 'Followers': '153'}	Aisha Eriksson	Sales Attendant at Teradyne/Building beauty brands to last.	New York, New York, United States	153	Yes	153	As the marketing CEO and shareholder of Coco Beauty Inc. I am passionate about American beauty products, and in particular, about nature-based beauty products that promote women's maintenance and anti-aging to give women confidence. My job is to connect people who value beauty, anti-aging and sustainability with beauty products that are safe for everyday needs.Being a woman, I am well aware that …	{'0': {'Role': 'IT Director', 'Workplace': 'Red Hat Consulting Ltd · Full-time', 'Duration': 'Dec 2016 - Present · 6 yrs 1 mo', 'Workplace Location': '523 W 6th St, Los Angeles, CA 90014', 'Description': 'helped me get this job'}, '1': {'Role': 'Sales Attendant', 'Workplace': 'Teradyne · Full-time', 'Duration': 'Oct 2022', 'Workplace Location': '', 'Description': 'Skills: Marketing'}, '2': {'Role…	6	{'0': {'Institute': 'Boston College', 'Degree': "Master's degree, College majoring in business", 'Duration': 'Dec 2009 - 2012', 'Description': 'Grade: Excellent'}}	1	{}	0	{}	0	{'Skill 0': 'Marketing'}	1	{}	0	{}	0	{}	0	{'Course 0': 'AWS Certified Security – Specialty', 'Course 1': 'AWS Certified Solutions Architect – Associate'}	2	{}	0	{}	0	{}	0	{}	0	{'0': {'Interest': 'Teradyne', 'ID': '2931', 'Category': 'company', 'URL': 'https://www.linkedin.com/company/2931'}, '1': {'Interest': 'ENOWA', 'ID': '78298355', 'Category': 'company', 'URL': 'https://www.linkedin.com/company/78298355'}, '2': {'Interest': 'Towson University', 'ID': '12135', 'Category': 'school', 'URL': 'https://www.linkedin.com/school/12135'}, '3': {'Interest': 'Sunway University…	4	{'boston-college': {'Full Name': 'Boston College', 'Category': 'company', 'URL': 'https://www.linkedin.com/company/boston-college'}, 'amdaris-group': {'Full Name': 'Amdaris', 'Category': 'company', 'URL': 'https://www.linkedin.com/company/amdaris-group'}}	2	1
{'Full Name': 'Emelia Jimenez', 'Workplace': 'Director of Sales', 'Location': 'Milwaukee, Wisconsin, United States', 'Connections': '14', 'Photo': 'Yes', 'Followers': '14'}	Emelia Jimenez	Director of Sales	Milwaukee, Wisconsin, United States	14	Yes	14		{}	0	{}	0	{}	0	{}	0	{}	0	{}	0	{}	0	{}	0	{}	0	{}	0	{}	0	{}	0	{}	0	{}	0	{'bobpisani': {'Full Name': 'Bob Pisani', 'Category': 'in', 'URL': 'https://www.linkedin.com/in/bobpisani'}, 'paul-shoffner-a10b2839': {'Full Name': 'Paul Shoffner', 'Category': 'in', 'URL': 'https://www.linkedin.com/in/paul-shoffner-a10b2839'}, 'amy-storer-8873ba156': {'Full Name': 'Amy Storer', 'Category': 'in', 'URL': 'https://www.linkedin.com/in/amy-storer-8873ba156'}, 'ted-ings': {'Full Name…	7	1
{'Full Name': 'Meilin Alice🍦🎏', 'Workplace': 'Manager and Vice President', 'Location': 'Los Angeles, California, United States', 'Connections': '31', 'Photo': 'Yes', 'Followers': '31'}	Meilin Alice🍦🎏	Manager and Vice President	Los Angeles, California, United States	31	Yes	31	Engaged in the cosmetics industry for 10 years and has a deep understanding of organization and market trends. I can accomplish the goals of the business well. I am currently the senior market development manager of an internationally renowned cosmetics company. In order to study a certain category of cosmetics, if the company does not approve it, I will buy it all out of my pocket and try it out…	{'0': {'Workplace': 'Manager and Vice President', 'Role': '', 'Duration': '', 'Workplace Location': '', 'Description': 'Formulate an annual marketing goal plan, establish and improve marketing information collection, processing, communication and confidentiality systems, investigate consumer buying psychology and behavior, and collect, sort and analyze the performance, price, and promotional meth…	4	{'0': {'Institute': 'University of Victoria', 'Degree': "Master's degree, Industrial and commercial management", 'Duration': 'Aug 2010 - May 2014', 'Description': 'Grade: Excellent academic performance'}, '1': {'Institute': 'National University of Singapore', 'Degree': "Bachelor's degree, Industrial and commercial management", 'Duration': 'Aug 2004 - May 2008', 'Description': 'Grade: Excellent gr…	2	{}	0	{}	0	{'Skill 0': 'Market management', 'Skill 1': 'marketing', 'Skill 2': 'Overseas market development'}	3	{}	0	{}	0	{}	0	{}	0	{}	0	{}	0	{}	0	{}	0	{}	0	{}	0	1
{'Full Name': 'Hazel Nora', 'Workplace': 'Manager and Vice President', 'Location': 'United States', 'Connections': '26', 'Photo': 'Yes', 'Followers': '26'}	Hazel Nora	Manager and Vice President	United States	26	Yes	26	Engaged in the cosmetics industry for 10 years and has a deep understanding of organization and market trends. I can accomplish the goals of the business well. I am currently the senior market development manager of an internationally renowned cosmetics company. In order to study a certain category of cosmetics, if the company does not approve it, I will buy it all out of my pocket and try it out…	{'0': {'Role': 'Manager and Vice President', 'Workplace': 'Origins · Permanent Full-time', 'Duration': 'Mar 2017 - Present · 5 yrs 10 mos', 'Workplace Location': 'Singapore', 'Description': 'Formulate an annual marketing goal plan, establish and improve marketing information collection, processing, communication and confidentiality systems, investigate consumer buying psychology and behavior, and…	3	{'0': {'Institute': 'University of Victoria', 'Degree': "Master's degree, Industrial and commercial management", 'Duration': 'Aug 2010 - Jun 2014', 'Description': 'Grade: Excellent academic performance'}, '1': {'Institute': 'National University of Singapore', 'Degree': "Bachelor's degree, Industrial and commercial management", 'Duration': 'Aug 2004 - Jun 2008', 'Description': 'Grade: Excellent gr…	2	{}	0	{}	0	{'Skill 0': 'Market management marketing', 'Skill 1': 'Overseas market development', 'Skill 2': 'Market development training'}	3	{}	0	{}	0	{}	0	{}	0	{}	0	{}	0	{}	0	{}	0	{'0': {'Interest': 'New York University', 'ID': '3159', 'Category': 'company', 'URL': 'https://www.linkedin.com/company/3159'}, '1': {'Interest': 'The Estée Lauder Companies Inc.', 'ID': '4059', 'Category': 'company', 'URL': 'https://www.linkedin.com/company/4059'}, '2': {'Interest': 'New York University', 'ID': '3159', 'Category': 'school', 'URL': 'https://www.linkedin.com/school/3159'}, '3': {'…	4	{'richard-rivera-04bbbba6': {'Full Name': 'Richard Rivera', 'Category': 'in', 'URL': 'https://www.linkedin.com/in/richard-rivera-04bbbba6'}, 'william-brad-allen-881465b9': {'Full Name': 'William (Brad) Allen', 'Category': 'in', 'URL': 'https://www.linkedin.com/in/william-brad-allen-881465b9'}, 'joyce-lowry-a3103aa': {'Full Name': 'Joyce Lowry', 'Category': 'in', 'URL': 'https://www.linkedin.com/i…	7	1
{'Full Name': 'Connie __Bc', 'Workplace': 'Manager and Vice President', 'Location': 'North York, Ontario, Canada', 'Connections': '12', 'Photo': 'Yes', 'Followers': '12'}	Connie __Bc	Manager and Vice President	North York, Ontario, Canada	12	Yes	12	Engaged in the cosmetics industry for 10 years, and has a deep understanding of organization and market trends. I can accomplish the goals of the business well. I am currently a senior market development manager of an internationally renowned cosmetics company. In order to research a certain category of cosmetics, if the company does not approve it, I will buy it all out of my pocket and try it o…	{'0': {'Workplace': 'Manager and Vice President', 'Role': '', 'Duration': '', 'Workplace Location': '', 'Description': 'Formulate an annual marketing goal plan, establish and improve marketing information collection, processing, communication and confidentiality systems, investigate consumer buying psychology and behavior, and collect, sort and analyze the performance, price, and promotional meth…	4	{'0': {'Institute': 'University of Victoria', 'Degree': "Master's degree, Business, Management, Marketing, and Related Support Services", 'Duration': 'Aug 2010 - Jun 2014', 'Description': 'Grade: Excellent academic performance'}}	1	{}	0	{}	0	{'Skill 0': 'Management', 'Skill 1': 'Digital Marketing', 'Skill 2': 'Market Research'}	3	{}	0	{}	0	{}	0	{}	0	{}	0	{}	0	{}	0	{}	0	{'0': {'Interest': 'Matt Higgins', 'ID': 'matt-higgins-rse', 'Category': 'in', 'URL': 'https://www.linkedin.com/in/matt-higgins-rse'}, '1': {'Interest': 'University of Victoria', 'ID': '166687', 'Category': 'company', 'URL': 'https://www.linkedin.com/company/166687'}, '2': {'Interest': 'Origins', 'ID': '165343', 'Category': 'company', 'URL': 'https://www.linkedin.com/company/165343'}, '3': {'Inte…	4	{'matt-higgins-rse': {'Full Name': 'Matt Higgins', 'Category': 'in', 'URL': 'https://www.linkedin.com/in/matt-higgins-rse'}, 'bahareh-nasrollahi-nezhad-03443b92': {'Full Name': 'Bahareh Nasrollahi Nezhad', 'Category': 'in', 'URL': 'https://www.linkedin.com/in/bahareh-nasrollahi-nezhad-03443b92'}, 'university-of-victoria': {'Full Name': 'University of Victoria', 'Category': 'company', 'URL': 'http…	3	1
{'Full Name': 'Li Joan', 'Workplace': '16 years of operating the company, helping large and small companies to develop successfully, currently mainly responsible for J.ING, unique strategic vision, and diversified investors', 'Location': 'Hacienda Heights, California, United States', 'Connections': '117', 'Photo': 'Yes', 'Followers': '117'}	Li Joan	16 years of operating the company, helping large and small companies to develop successfully, currently mainly responsible for J.ING, unique strategic vision, and diversified investors	Hacienda Heights, California, United States	117	Yes	117		{'0': {'Workplace': 'Director of Operations', 'Role': '', 'Duration': '', 'Workplace Location': '', 'Description': 'J.ING is a modern fast fashion women\'s clothing brand founded in Los Angeles, USA in 2017. Adhering to the belief of "let all women have the quality of luxury goods at the most reasonable price", we focus on making every piece of clothing a "classic". It satisfies the product deman…	2	{'0': {'Institute': 'Cornell University', 'Degree': "Bachelor's degree", 'Duration': '2003 - 2007', 'Description': 'Activities and societies: Activities and societies: Activities and societies: Since this semester of the club department, my biggest gain is the friends I got in the club. Of course, there are many freshman members and directors at the same level. After half a semester, I found that…	1	{}	0	{}	0	{'Skill 0': 'Public Affairs', 'Skill 1': 'Alliance development', 'Skill 2': 'strategic partnership'}	3	{}	0	{}	0	{}	0	{}	0	{}	0	{}	0	{}	0	{}	0	{'0': {'Interest': 'Cornell University', 'ID': '3523', 'Category': 'company', 'URL': 'https://www.linkedin.com/company/3523'}, '1': {'Interest': 'J.ING', 'ID': '18418532', 'Category': 'company', 'URL': 'https://www.linkedin.com/company/18418532'}, '2': {'Interest': 'Cornell University', 'ID': '3523', 'Category': 'school', 'URL': 'https://www.linkedin.com/school/3523'}}	3	{}	0	1
{'Full Name': 'Claudia Torres', 'Workplace': 'Senior Manager at Accenture Technology Solutions', 'Location': 'Rio de Janeiro, Brazil', 'Connections': '500+', 'Photo': 'Yes', 'Followers': '1,070'}	Claudia Torres	Senior Manager at Accenture Technology Solutions	Rio de Janeiro, Brazil	500	Yes	1070		{'0': {'Role': 'Manager', 'Workplace': 'Accenture Technology Solutions', 'Duration': 'Sep 2009 - Present · 13 yrs 4 mos', 'Workplace Location': '', 'Description': ''}, '1': {'Role': 'Independent Consultant', 'Workplace': 'Independent Consultant', 'Duration': 'Mar 2007 - Jul 2007 · 5 mos', 'Workplace Location': '', 'Description': ''}, '2': {'Role': 'Consultant', 'Workplace': 'Oracle', 'Duration': …	4	{}	0	{}	0	{}	0	{'Skill 0': 'Oracle E-Business Suite', 'Skill 1': 'Oracle Applications', 'Skill 2': 'Business Process'}	3	{}	0	{'0': {'Title': 'Projeto OOG - Odebrecht Oil & Gas', 'Date': 'Jul 2013 - Present', 'Description': ''}}	1	{}	0	{}	0	{}	0	{}	0	{'Language 0': 'English', 'Language 1': 'Spanish'}	2	{}	0	{'0': {'Interest': 'Mario Sergio Cortella', 'ID': 'mario-sergio-cortella', 'Category': 'in', 'URL': 'https://www.linkedin.com/in/mario-sergio-cortella'}, '1': {'Interest': 'Fabricio Bloisi', 'ID': 'fabriciobloisi', 'Category': 'in', 'URL': 'https://www.linkedin.com/in/fabriciobloisi'}, '2': {'Interest': 'Tech Women', 'ID': '40692265', 'Category': 'company', 'URL': 'https://www.linkedin.com/compan…	6	{'rodolfoeschenbach': {'Full Name': 'Rodolfo Eschenbach', 'Category': 'in', 'URL': 'https://www.linkedin.com/in/rodolfoeschenbach'}, 'accenture': {'Full Name': 'Accenture', 'Category': 'company', 'URL': 'https://www.linkedin.com/company/accenture'}, 'retorres': {'Full Name': 'Renata Torres', 'Category': 'in', 'URL': 'https://www.linkedin.com/in/retorres'}, 'cintiarrossi': {'Full Name': 'Cintia Ro…	8	1
{'Full Name': 'Daisy Doherty', 'Workplace': '--Market Development Director', 'Location': 'Arlington, Virginia, United States', 'Connections': '', 'Photo': 'Yes', 'Followers': '4'}	Daisy Doherty	--Market Development Director	Arlington, Virginia, United States	0	Yes	4	Integrity, optimism, honesty, reasoning, sense of responsibility, good at coordination and organization, team spirit, sense of time, sense of goal, served as marketing manager, headquarters operations/management specialist, regional director, project leader, training instructor, etc. Experienced in team management, marketing, channel development and sales.	{'0': {'Workplace': 'Market Development Director', 'Role': '', 'Duration': '', 'Workplace Location': '', 'Description': 'Guangdong Materials Group Automobile Trade Company (abbreviated as: Guangwu Automobile Trade), established in 1986, is a large chain of enterprises specializing in automobile trade and services under Guangdong Materials Group Corporation. In 1997, it invested in the establishme…	3	{'0': {'Institute': 'Stanford University', 'Degree': 'Master of Business Administration, Business management and market development', 'Duration': 'Sep 2012 - May 2014', 'Description': 'Grade: 3.7'}, '1': {'Institute': 'Wuhan University', 'Degree': 'Master of Management, Business Administration', 'Duration': 'Aug 2003 - May 2007', 'Description': 'Grade: 3.8'}}	2	{}	0	{}	0	{'Skill 0': 'B2B marketing, marketing, fundraising, market development, production management'}	1	{}	0	{}	0	{}	0	{}	0	{}	0	{}	0	{'Language 0': '中文', 'Language 1': '英语'}	2	{}	0	{'0': {'Interest': 'Mr Preventive : Maintenance and Safety News', 'ID': '28392413', 'Category': 'company', 'URL': 'https://www.linkedin.com/company/28392413'}, '1': {'Interest': 'The Wall Street Journal', 'ID': '2282', 'Category': 'company', 'URL': 'https://www.linkedin.com/company/2282'}, '2': {'Interest': 'Personal Development , Wellness, Mental Health, Self-Help and Self-Improvement network', …	5	{'sibelterhaar': {'Full Name': 'Sibel Terhaar', 'Category': 'in', 'URL': 'https://www.linkedin.com/in/sibelterhaar'}, 'robynnstorey': {'Full Name': 'Robynn Storey', 'Category': 'in', 'URL': 'https://www.linkedin.com/in/robynnstorey'}, 'sanjivberi': {'Full Name': 'Sanjiv Beri', 'Category': 'in', 'URL': 'https://www.linkedin.com/in/sanjivberi'}, 'nazaninbigdeli': {'Full Name': 'Nazanin Bigdeli', 'C…	7	1
{'Full Name': 'Cindy Lin', 'Workplace': 'Operations Director', 'Location': '', 'Connections': '3', 'Photo': 'Yes', 'Followers': '3'}	Cindy Lin	Operations Director		3	Yes	3	As Head of Cribl Operations, I build high-quality and long-lasting relationships that create a global client base for the company.I've always enjoyed meeting new people, expanding relationships, getting to know them and building quality, long-lasting relationships. I have been fortunate to have had the opportunity to translate this social interaction appeal into a career in business development, …	{'0': {'Role': 'Operations Director', 'Workplace': 'Cribl · Contract', 'Duration': '2018 - Present · 5 yrs', 'Workplace Location': 'San Francisco, California, United States · On-site', 'Description': ''}}	1	{'0': {'Institute': 'University of Toronto', 'Degree': 'Master of Applied Computational Science, Computer Science or Applied Science', 'Duration': '2010 - 2013', 'Description': 'Grade: Excellent academic performance'}, '1': {'Institute': 'Shanghai Jiao Tong University', 'Degree': 'Bachelors, School of Electronic Information and Electrical Engineering.', 'Duration': '2005 - 2009', 'Description': '…	2	{'0': {'Title': 'EXIN Information Technology Service Management (ITSM) Foundation Certificate based on ISO/IEC 20000:2011', 'Company': 'International Examination and Assessment Board (IEAAB)', 'Description': 'Issued Jan 2013 · No Expiration Date'}}	1	{'0': {'Role': 'New Sanctuary Coalition Internships', 'Organization': 'Immigration Clinic Volunteer Staff', 'Duration': 'Jan 2019 - Present · 4 yrs', 'Description': ''}}	1	{}	0	{}	0	{}	0	{}	0	{'Course 0': 'Algorithms and Data Structures', 'Course 1': 'Biocomputation', 'Course 2': 'Communication Systems'}	3	{}	0	{}	0	{}	0	{}	0	{'0': {'Interest': 'Cribl', 'ID': '18777798', 'Category': 'company', 'URL': 'https://www.linkedin.com/company/18777798'}, '1': {'Interest': 'Shanghai Jiao Tong University', 'ID': '27413', 'Category': 'company', 'URL': 'https://www.linkedin.com/company/27413'}, '2': {'Interest': 'Shanghai Jiao Tong University', 'ID': '27413', 'Category': 'school', 'URL': 'https://www.linkedin.com/school/27413'}, '…	4	{'accenture': {'Full Name': 'Accenture', 'Category': 'company', 'URL': 'https://www.linkedin.com/company/accenture'}}	1	1
{'Full Name': 'Ava Wade', 'Workplace': 'Technology Manager', 'Location': 'San Francisco Bay Area', 'Connections': '8', 'Photo': 'Yes', 'Followers': '8'}	Ava Wade	Technology Manager	San Francisco Bay Area	8	Yes	8	Jia Li is a passionate, results-driven business leader with a strategic, growth mindset and entrepreneurial spirit. 10 years of experience in business development and management. He is currently responsible for Accenture's management and several strategic partnerships. Before Accenture, she was a businesswoman: She earned her master's degree at UCLA and was selected to participate in experienced …	{'0': {'Workplace': 'Accenture', 'Role': 'Technology Manager', 'Duration': '2021 - Present · 2 yrs', 'Workplace Location': '', 'Description': '●Played central role in high-profile performance assessment of document management system on SharePoint leading to identification of major issues in network, server farm, storage, and end-user computing●Completed a data migration project in three months th…	6	{'0': {'Institute': 'University of Illinois at Urbana-Champaign, School of Information Sciences', 'Degree': "Master Master's degree, Computer Science", 'Duration': '2008 - 2010', 'Description': ''}, '1': {'Institute': 'Southwest Jiaotong University', 'Degree': "Bachelor's degree, Computer Science", 'Duration': '2004 - 2008', 'Description': 'Grade: 3.8'}, '2': {'Institute': 'University of Illinois…	3	{}	0	{}	0	{'Skill 0': 'Microsoft SQL Server', 'Skill 1': 'Applied Mathematics', 'Skill 2': 'Algorithms'}	3	{}	0	{}	0	{}	0	{}	0	{}	0	{}	0	{'Language 0': 'Chinese', 'Language 1': 'English'}	2	{}	0	{'0': {'Interest': 'Accenture', 'ID': '1033', 'Category': 'company', 'URL': 'https://www.linkedin.com/company/1033'}, '1': {'Interest': 'Southwest Jiaotong University', 'ID': '15091714', 'Category': 'company', 'URL': 'https://www.linkedin.com/company/15091714'}, '2': {'Interest': 'Southwest Jiaotong University', 'ID': '15091714', 'Category': 'school', 'URL': 'https://www.linkedin.com/school/15091…	4	{'starkey-hearing': {'Full Name': 'Starkey Hearing', 'Category': 'company', 'URL': 'https://www.linkedin.com/company/starkey-hearing'}, 'ruozhu-chen-38222625b': {'Full Name': 'Ruozhu Chen', 'Category': 'in', 'URL': 'https://www.linkedin.com/in/ruozhu-chen-38222625b'}, 'erwinloh': {'Full Name': 'Professor Erwin Loh', 'Category': 'in', 'URL': 'https://www.linkedin.com/in/erwinloh'}, 'trend-micro': …	8	1
{'Full Name': 'Min (Lyna) Lee', 'Workplace': 'Director of Operations', 'Location': 'New York, New York, United States', 'Connections': '159', 'Photo': 'No', 'Followers': '163'}	Min (Lyna) Lee	Director of Operations	New York, New York, United States	159	No	163	Graduated in Hotel Management, has been in the hotel industry since graduation in 2003, came to the U.S. in 2016 to join the New York Hilton as Human Resources Manager, hobby travel, watching movies, dancing, fitness sports, like to learn more professional fields	{'0': {'Workplace': 'Hilton Manhattan East Hotel', 'Role': 'Director of Operations', 'Duration': 'May 2018 - Present · 4 yrs 8 mos', 'Workplace Location': '', 'Description': 'Be responsible for the overall hotel management, organize and optimize the system, and formulate the index budget.'}, '1': {'Workplace': 'Hilton Manhattan East Hotel', 'Role': 'Human Resources Manager', 'Duration': 'Apr 2016…	2	{'0': {'Institute': 'Shenzhen University', 'Degree': 'bachelor, hotel management', 'Duration': 'Mar 2004 - Sep 2008', 'Description': ''}}	1	{}	0	{}	0	{'Skill 0': 'corporate culture', 'Skill 1': 'Resource management', 'Skill 2': 'performance appraisal'}	3	{}	0	{}	0	{}	0	{}	0	{}	0	{}	0	{}	0	{}	0	{'0': {'Interest': 'HR Law', 'ID': '6421732', 'Category': 'company', 'URL': 'https://www.linkedin.com/company/6421732'}, '1': {'Interest': 'HR magazine', 'ID': '13051957', 'Category': 'company', 'URL': 'https://www.linkedin.com/company/13051957'}}	2	{'smart-nut': {'Full Name': '❤️ Positive thought ☀️ Daily Good News', 'Category': 'company', 'URL': 'https://www.linkedin.com/company/smart-nut'}, 'jessicachenpage': {'Full Name': 'Jessica Chen', 'Category': 'in', 'URL': 'https://www.linkedin.com/in/jessicachenpage'}, 'ravi-narayanan-0a235b58': {'Full Name': 'Ravi Narayanan', 'Category': 'in', 'URL': 'https://www.linkedin.com/in/ravi-narayanan-0a…	10	1
{'Full Name': 'Lyna (Min) Lee', 'Workplace': 'Director of Operations', 'Location': 'New York, New York, United States', 'Connections': '330', 'Photo': 'No', 'Followers': '334'}	Lyna (Min) Lee	Director of Operations	New York, New York, United States	330	No	334	Moved to Manhattan, New York from China in 2016 after having been in the hospitality industry in China and joining Hilton Hotels as a Human Resources Manager by chance.	{'0': {'Workplace': 'Hilton Manhattan East Hotel', 'Role': 'Director of Operations', 'Duration': 'May 2017 - Present · 5 yrs 8 mos', 'Workplace Location': '', 'Description': 'Skills: Operations Management · Develop system · Market Expansion'}, '1': {'Workplace': 'Hilton Manhattan East Hotel', 'Role': 'Human Resources Director', 'Duration': 'Jun 2016 - Apr 2017 · 11 mos', 'Workplace Location': '',…	2	{'0': {'Institute': 'Shenzhe University', 'Degree': 'Bachelors, Hotel Management', 'Duration': 'Mar 2004 - Sep 2008', 'Description': ''}, '1': {'Institute': 'Shenzhen University', 'Degree': '学士, 酒店管理', 'Duration': 'Mar 2004 - Sep 2008', 'Description': ''}}	2	{}	0	{}	0	{'Skill 0': 'Resource Management', 'Skill 1': 'Planning', 'Skill 2': 'Daily affairs'}	3	{}	0	{}	0	{}	0	{}	0	{}	0	{}	0	{}	0	{}	0	{'0': {'Interest': 'Hilton Manhattan East Hotel', 'ID': '52454963', 'Category': 'company', 'URL': 'https://www.linkedin.com/company/52454963'}, '1': {'Interest': 'HP India Sales Pvt Ltd', 'ID': '1677976', 'Category': 'company', 'URL': 'https://www.linkedin.com/company/1677976'}, '2': {'Interest': 'MCDST', 'ID': '39644', 'Category': 'groups', 'URL': 'https://www.linkedin.com/groups/39644'}, '3': {…	4	{'designated-dr-belinda-kendall-68894313': {'Full Name': 'Designated Dr. Belinda Kendall', 'Category': 'in', 'URL': 'https://www.linkedin.com/in/designated-dr-belinda-kendall-68894313'}, 'ashley-jollie-0304b319a': {'Full Name': 'ASHLEY JOLLIE', 'Category': 'in', 'URL': 'https://www.linkedin.com/in/ashley-jollie-0304b319a'}, 'elizabethlindsey': {'Full Name': 'Dr. Elizabeth Lindsey', 'Category': 'i…	10	1
{'Full Name': 'Min (Lyna) Lee', 'Workplace': 'Director of Operations', 'Location': 'New York, New York, United States', 'Connections': '131', 'Photo': 'No', 'Followers': '131'}	Min (Lyna) Lee	Director of Operations	New York, New York, United States	131	No	131	Moved to Manhattan, New York from China in 2016 after having been in the hospitality industry in China and joining Hilton Hotels as a Human Resources Manager by chance	{'0': {'Workplace': 'Hilton Manhattan East Hotel', 'Role': 'Director of Operations', 'Duration': 'Jan 2018 - Present · 5 yrs', 'Workplace Location': '', 'Description': 'Skills: Business Management · Open up the market · Planning'}, '1': {'Workplace': 'Hilton Manhattan East Hotel', 'Role': 'Human Resources Manager', 'Duration': 'Jul 2016 - Jan 2018 · 1 yr 7 mos', 'Workplace Location': '', 'Descrip…	2	{'0': {'Institute': 'Shenzhen University', 'Degree': 'Bachelors, Hotel Management', 'Duration': 'Mar 2003 - Sep 2007', 'Description': ''}, '1': {'Institute': 'Shenzhen University', 'Degree': '学士学位, 酒店管理', 'Duration': 'Mar 2004 - Sep 2008', 'Description': ''}}	2	{}	0	{}	0	{'Skill 0': '人力资源政策', 'Skill 1': '绩效管理', 'Skill 2': '接待'}	3	{}	0	{}	0	{}	0	{}	0	{}	0	{}	0	{}	0	{}	0	{'0': {'Interest': 'Hilton Manhattan East Hotel', 'ID': '52454963', 'Category': 'company', 'URL': 'https://www.linkedin.com/company/52454963'}, '1': {'Interest': 'Shenzhen University', 'ID': '15092501', 'Category': 'company', 'URL': 'https://www.linkedin.com/company/15092501'}, '2': {'Interest': 'Shenzhen University', 'ID': '15092501', 'Category': 'school', 'URL': 'https://www.linkedin.com/school…	3	{}	0	1
{'Full Name': 'Min Lee', 'Workplace': 'Director of Operations', 'Location': 'New York, New York, United States', 'Connections': '262', 'Photo': 'No', 'Followers': '259'}	Min Lee	Director of Operations	New York, New York, United States	262	No	259	Moved to Manhattan, New York from China in 2016 after having been in the hospitality industry in China and joining Hilton Hotels as a Human Resources Manager by chance.	{'0': {'Workplace': 'Hilton Manhattan East Hotel', 'Role': 'Director of Operations', 'Duration': 'Apr 2018 - Present · 4 yrs 9 mos', 'Workplace Location': '', 'Description': 'Skills: operation management · corporate culture · service system'}, '1': {'Workplace': 'Hilton Manhattan East Hotel', 'Role': 'Human Resources Manager', 'Duration': 'Jul 2016 - Apr 2018 · 1 yr 10 mos', 'Workplace Location':…	2	{'0': {'Institute': 'Shenzhen University', 'Degree': '学士学位, 酒店管理', 'Duration': 'Mar 2003 - Sep 2007', 'Description': ''}, '1': {'Institute': 'Shenzhen University', 'Degree': 'bachelor, hotel management', 'Duration': 'Mar 2003 - Sep 2007', 'Description': 'Grade: excellent'}}	2	{}	0	{}	0	{'Skill 0': 'Resource management', 'Skill 1': 'performance appraisal', 'Skill 2': 'everyday concerns'}	3	{}	0	{}	0	{}	0	{}	0	{}	0	{}	0	{}	0	{}	0	{'0': {'Interest': 'Civil Engineering Discoveries', 'ID': '26500822', 'Category': 'company', 'URL': 'https://www.linkedin.com/company/26500822'}, '1': {'Interest': 'Hilton Manhattan East Hotel', 'ID': '52454963', 'Category': 'company', 'URL': 'https://www.linkedin.com/company/52454963'}, '2': {'Interest': 'Shenzhen University', 'ID': '15092501', 'Category': 'school', 'URL': 'https://www.linkedin.…	3	{'imarpit': {'Full Name': 'Arpit Singh', 'Category': 'in', 'URL': 'https://www.linkedin.com/in/imarpit'}, 'european-leadership': {'Full Name': 'European Leadership', 'Category': 'company', 'URL': 'https://www.linkedin.com/company/european-leadership'}, 'civilengineeringdiscoveries': {'Full Name': 'Civil Engineering Discoveries', 'Category': 'company', 'URL': 'https://www.linkedin.com/company/civi…	9	1
{'Full Name': 'Min Lee', 'Workplace': 'Director of Operations', 'Location': 'New York, New York, United States', 'Connections': '318', 'Photo': 'Yes', 'Followers': '317'}	Min Lee	Director of Operations	New York, New York, United States	318	Yes	317	Formulate the management objectives and business plans of the hotel, including various rules and regulations and service operation procedures, stipulate the responsibilities of administrators at all levels, and supervise their implementation.	{'0': {'Workplace': 'Hilton Manhattan East Hotel', 'Role': 'Director of Operations', 'Duration': 'Jun 2017 - Present · 5 yrs 7 mos', 'Workplace Location': '', 'Description': 'Skills: operation management · corporate culture · marketing program'}, '1': {'Workplace': 'Hilton Manhattan East Hotel', 'Role': 'Human Resources Manager', 'Duration': 'Apr 2016 - Jun 2017 · 1 yr 3 mos', 'Workplace Location…	2	{'0': {'Institute': 'Shenzhen University', 'Degree': 'Bachelors, Hotel Managemen', 'Duration': 'Mar 2004 - Sep 2008', 'Description': ''}, '1': {'Institute': 'Shenzhen University', 'Degree': '学士, 酒店管理', 'Duration': 'Sep 2004 - Jun 2008', 'Description': 'Grade: 本科'}}	2	{}	0	{}	0	{'Skill 0': 'Resource management', 'Skill 1': 'performance appraisal', 'Skill 2': 'everyday concerns'}	3	{}	0	{}	0	{}	0	{}	0	{}	0	{}	0	{}	0	{}	0	{'0': {'Interest': 'John Chen', 'ID': 'john-chen-20988b4', 'Category': 'in', 'URL': 'https://www.linkedin.com/in/john-chen-20988b4'}, '1': {'Interest': 'Columbia University', 'ID': '2624', 'Category': 'company', 'URL': 'https://www.linkedin.com/company/2624'}, '2': {'Interest': 'JoJo Wong Design & Build', 'ID': '79756281', 'Category': 'company', 'URL': 'https://www.linkedin.com/company/79756281'}…	5	{'jojo-wong-design-build': {'Full Name': 'JoJo Wong Design & Build', 'Category': 'company', 'URL': 'https://www.linkedin.com/company/jojo-wong-design-build'}, 'alan-chu-ra-a93a35204': {'Full Name': 'Alan Chu (RA)', 'Category': 'in', 'URL': 'https://www.linkedin.com/in/alan-chu-ra-a93a35204'}, 'skhynix-america-inc': {'Full Name': 'SK hynix America Inc.', 'Category': 'company', 'URL': 'https://www.…	8	1
{'Full Name': 'Emma Sophia', 'Workplace': '--', 'Location': 'Dhaka, Bangladesh', 'Connections': '500+', 'Photo': 'Yes', 'Followers': '1,382'}	Emma Sophia	--	Dhaka, Bangladesh	500	Yes	1382	Welcome to my LinkedIn world.I am Sophia, a professional Digital Marketing Manager.If u need any help to grow your business, feel free to discuss with me.	{'0': {'Role': 'Data Annotator', 'Workplace': 'Quantigo AI', 'Duration': '', 'Workplace Location': '', 'Description': ''}}	1	{'0': {'Institute': 'East West University', 'Degree': '', 'Duration': '', 'Description': ''}}	1	{}	0	{}	0	{'Skill 0': 'Marketing'}	1	{}	0	{}	0	{}	0	{}	0	{}	0	{}	0	{}	0	{}	0	{'0': {'Interest': 'East West University', 'ID': '26550695', 'Category': 'company', 'URL': 'https://www.linkedin.com/company/26550695'}, '1': {'Interest': 'USA TODAY', 'ID': '5502', 'Category': 'company', 'URL': 'https://www.linkedin.com/company/5502'}, '2': {'Interest': 'East West University', 'ID': '26550695', 'Category': 'school', 'URL': 'https://www.linkedin.com/school/26550695'}}	3	{'lakhi-laila-51730025b': {'Full Name': 'Lakhi Laila', 'Category': 'in', 'URL': 'https://www.linkedin.com/in/lakhi-laila-51730025b'}, 'mst-aleya-begum-5a176b25a': {'Full Name': 'MST. ALEYA BEGUM', 'Category': 'in', 'URL': 'https://www.linkedin.com/in/mst-aleya-begum-5a176b25a'}, 'hofri': {'Full Name': 'Yehuda Hofri', 'Category': 'in', 'URL': 'https://www.linkedin.com/in/hofri'}, 'ayesha-akter-265…	9	1
{'Full Name': 'Natalie Lambert', 'Workplace': 'Crypto Coach And Crypto Investment Manager 📉Bitcoin Miner ⛏ & Forex Trader 📈Trade With My Experience & Working Strategy To Earn Over $250k Profits Weekly At Traderzpairs', 'Location': 'Higginsville, Missouri, United States', 'Connections': '500+', 'Photo': 'Yes', 'Followers': '565'}	Natalie Lambert	Crypto Coach And Crypto Investment Manager 📉Bitcoin Miner ⛏ & Forex Trader 📈Trade With My Experience & Working Strategy To Earn Over $250k Profits Weekly At Traderzpairs	Higginsville, Missouri, United States	500	Yes	565		{'0': {'Role': 'Account Manager', 'Workplace': 'Crypto · Full-time', 'Duration': 'Jun 2010 - Present · 12 yrs 7 mos', 'Workplace Location': '', 'Description': 'The broker has the facility of linking two accounts and triggering trades and allocating a same proportion of funds'}}	1	{'0': {'Institute': 'University of South Florida', 'Degree': 'Master of Engineering - MEng, Marketing', 'Duration': '2011 - 2015', 'Description': ''}}	1	{}	0	{}	0	{'Skill 0': 'Sales & Marketing', 'Skill 1': 'Commerce', 'Skill 2': 'Business Insights'}	3	{}	0	{}	0	{}	0	{}	0	{}	0	{}	0	{}	0	{}	0	{'0': {'Interest': 'VTH Solutions', 'ID': '16268601', 'Category': 'company', 'URL': 'https://www.linkedin.com/company/16268601'}, '1': {'Interest': 'University of South Florida', 'ID': '166671', 'Category': 'company', 'URL': 'https://www.linkedin.com/company/166671'}, '2': {'Interest': 'University of South Florida', 'ID': '166671', 'Category': 'school', 'URL': 'https://www.linkedin.com/school/166…	3	{'eightysixmitch': {'Full Name': 'Mitch Simpson', 'Category': 'in', 'URL': 'https://www.linkedin.com/in/eightysixmitch'}, 'jasongootman': {'Full Name': 'Jason Gootman', 'Category': 'in', 'URL': 'https://www.linkedin.com/in/jasongootman'}, 'james-buck-schall': {'Full Name': 'James "Buck" Schall', 'Category': 'in', 'URL': 'https://www.linkedin.com/in/james-buck-schall'}, 'elizabethlindsey': {'Full …	4	1
{'Full Name': 'Olivia Taylor', 'Workplace': 'Sales Associate at Amazon', 'Location': 'Accra, Greater Accra Region, Ghana', 'Connections': '', 'Photo': 'Yes', 'Followers': '0'}	Olivia Taylor	Sales Associate at Amazon	Accra, Greater Accra Region, Ghana	0	Yes	0		{'0': {'Role': 'Sales Associate', 'Workplace': 'Amazon · Full-time', 'Duration': '', 'Workplace Location': '', 'Description': ''}}	1	{}	0	{}	0	{}	0	{}	0	{}	0	{}	0	{}	0	{}	0	{}	0	{}	0	{}	0	{}	0	{'0': {'Interest': 'Amazon', 'ID': '1586', 'Category': 'company', 'URL': 'https://www.linkedin.com/company/1586'}, '1': {'Interest': 'ForAmerica', 'ID': '10242348', 'Category': 'company', 'URL': 'https://www.linkedin.com/company/10242348'}}	2	{'imre-gyuk': {'Full Name': 'Imre Gyuk', 'Category': 'in', 'URL': 'https://www.linkedin.com/in/imre-gyuk'}, 'mike-f-4b199853': {'Full Name': 'Mike F.', 'Category': 'in', 'URL': 'https://www.linkedin.com/in/mike-f-4b199853'}, 'employ-humanity': {'Full Name': 'Employ Humanity', 'Category': 'company', 'URL': 'https://www.linkedin.com/company/employ-humanity'}, 'garysteensgard': {'Full Name': 'Gary S…	8	1
{'Full Name': 'Deandre H', 'Workplace': 'Computer Programmer | Precision Data Corporation', 'Location': 'Cheras, Selangor, Malaysia', 'Connections': '57', 'Photo': 'Yes', 'Followers': '57'}	Deandre H	Computer Programmer | Precision Data Corporation	Cheras, Selangor, Malaysia	57	Yes	57	Responsible to the project manager, responsible for the organization and implement action of the detailed design, coding and internal testing of the software project● Compatible with system for small software projects analysis work● Assist project managers and related personnel to communicate with customers● Good customer relationship Participate in demand research, project feasibility analysis, …	{'0': {'Role': 'Computer Programmer', 'Workplace': 'Cisco · Full-time', 'Duration': 'Jun 2015 - Present · 7 yrs 7 mos', 'Workplace Location': 'United States · Remote', 'Description': 'Skills: C++ · C# · JavaScript · Python (Programming Language)'}}	1	{'0': {'Institute': 'Universiti Malaya', 'Degree': "Bachelor's degree, Computer Science", 'Duration': 'Mar 2008 - Oct 2011', 'Description': 'Grade: Excellent'}}	1	{}	0	{}	0	{'Skill 0': 'C++', 'Skill 1': 'C#', 'Skill 2': 'JavaScript'}	3	{}	0	{}	0	{}	0	{}	0	{}	0	{}	0	{}	0	{}	0	{'0': {'Interest': 'Cisco', 'ID': '1063', 'Category': 'company', 'URL': 'https://www.linkedin.com/company/1063'}, '1': {'Interest': 'LinkedIn News Asia', 'ID': '64873261', 'Category': 'company', 'URL': 'https://www.linkedin.com/company/64873261'}, '2': {'Interest': 'Universiti Malaya', 'ID': '15097946', 'Category': 'school', 'URL': 'https://www.linkedin.com/school/15097946'}}	3	{'coldwellrealestateservices': {'Full Name': 'Scott Coldwell', 'Category': 'in', 'URL': 'https://www.linkedin.com/in/coldwellrealestateservices'}, 'leo-durjoy-80103a260': {'Full Name': 'Leo Durjoy', 'Category': 'in', 'URL': 'https://www.linkedin.com/in/leo-durjoy-80103a260'}, 'arthur-viente-6a1544225': {'Full Name': 'Arthur Viente', 'Category': 'in', 'URL': 'https://www.linkedin.com/in/arthur-vie…	8	1
{'Full Name': 'Jayden Cook', 'Workplace': '--', 'Location': 'Albany, New York, United States', 'Connections': '32', 'Photo': 'Yes', 'Followers': '32'}	Jayden Cook	--	Albany, New York, United States	32	Yes	32		{'0': {'Role': 'Chief Creative Officer (CCO)', 'Workplace': 'Ochirly Fashion Design Co. · Self-employed', 'Duration': '2016 - Present · 7 yrs', 'Workplace Location': 'New York, USA', 'Description': ''}}	1	{}	0	{}	0	{}	0	{}	0	{}	0	{}	0	{}	0	{}	0	{}	0	{}	0	{}	0	{}	0	{'0': {'Interest': 'Guy Kawasaki', 'ID': 'guykawasaki', 'Category': 'in', 'URL': 'https://www.linkedin.com/in/guykawasaki'}, '1': {'Interest': 'Arianna Huffington', 'ID': 'ariannahuffington', 'Category': 'in', 'URL': 'https://www.linkedin.com/in/ariannahuffington'}, '2': {'Interest': 'The Female Lead', 'ID': '10587940', 'Category': 'company', 'URL': 'https://www.linkedin.com/company/10587940'}, '…	5	{'jimstavridis': {'Full Name': 'Admiral James Stavridis', 'Category': 'in', 'URL': 'https://www.linkedin.com/in/jimstavridis'}, 'dr-edward-lo-fcipd-fcmi-fic-fih-419b57b0': {'Full Name': 'DR EDWARD LO FCIPD FCMI FIC FIH', 'Category': 'in', 'URL': 'https://www.linkedin.com/in/dr-edward-lo-fcipd-fcmi-fic-fih-419b57b0'}, 'fox-news-channel': {'Full Name': 'Fox News Media', 'Category': 'company', 'URL'…	10	1
{'Full Name': 'Sophia Emma', 'Workplace': '--', 'Location': 'United States', 'Connections': '9', 'Photo': 'Yes', 'Followers': '10'}	Sophia Emma	--	United States	9	Yes	10	I have been engaged in the cosmetics industry for 10 years and have a deep understanding of the organization and market trends. I can accomplish the goals of the business very well. I am currently a senior market development manager of an internationally renowned cosmetics company. In order to research a certain category of cosmetics, if the company does not approve it, I will buy it all out of m…	{'0': {'Workplace': 'Marketing Department Research Manager', 'Role': '', 'Duration': '', 'Workplace Location': '', 'Description': "formulate annual marketing target plans, establish and improve marketing information collection, processing, communication and confidentiality systems, investigate consumers' purchasing psychology and behavior, and collect and monitor the performance, price, and promo…	4	{'0': {'Institute': 'University of Victoria', 'Degree': "A master's degree, Industrial and commercial management", 'Duration': 'Aug 2010 - Jun 2014', 'Description': 'Grade: Excellent academic performance'}, '1': {'Institute': 'National University of Singapore', 'Degree': "Bachelor's degree, Industrial and commercial management", 'Duration': 'Aug 2004 - Jun 2008', 'Description': 'Grade: Excellent …	2	{}	0	{}	0	{'Skill 0': 'Management', 'Skill 1': 'Marketing', 'Skill 2': 'Research'}	3	{}	0	{}	0	{}	0	{}	0	{}	0	{}	0	{}	0	{}	0	{'0': {'Interest': 'National University of Singapore', 'ID': '5524', 'Category': 'company', 'URL': 'https://www.linkedin.com/company/5524'}, '1': {'Interest': 'University of Victoria', 'ID': '166687', 'Category': 'company', 'URL': 'https://www.linkedin.com/company/166687'}, '2': {'Interest': 'University of Victoria', 'ID': '166687', 'Category': 'school', 'URL': 'https://www.linkedin.com/school/16…	4	{'williamhgates': {'Full Name': 'Bill Gates', 'Category': 'in', 'URL': 'https://www.linkedin.com/in/williamhgates'}, 'the-epoch-times': {'Full Name': 'The Epoch Times', 'Category': 'company', 'URL': 'https://www.linkedin.com/company/the-epoch-times'}}	2	1
{'Full Name': 'NoraIyn Kournikova', 'Workplace': 'International Trade Import/Export - Director / Corporate Partner / 7 years of experience in the international trade industry', 'Location': 'Miami, Florida, United States', 'Connections': '128', 'Photo': 'Yes', 'Followers': '137'}	NoraIyn Kournikova	International Trade Import/Export - Director / Corporate Partner / 7 years of experience in the international trade industry	Miami, Florida, United States	128	Yes	137	The World Trade Center Miami (WTCM) is a leading trade association in Miami that promotes two-way trade in the Americas. Our signature events include the Americas Food and Beverage Expo, the Americas Air Cargo Expo and the International Women's Day Luncheon.WTCM Miami is a member of the World Trade Centers Association, the preeminent global trade organization for promoting two-way trade. There ar…	{'0': {'Workplace': 'Partner, Director of International Trade!', 'Role': '', 'Duration': '', 'Workplace Location': '', 'Description': 'Responsible for our Global Operations footprint, performance and the continued push to improve global services and our clients experience of those services.'}, '1': {'Workplace': 'Partner, Director of International Trade!', 'Role': '', 'Duration': '', 'Workplace L…	4	{'0': {'Institute': 'University of Miami Herbert Business School', 'Degree': 'Master, Business Administration, Management and Operations', 'Duration': 'Jan 2011 - Dec 2015', 'Description': 'Activities and societies: Activities and Clubs. Behaves well in school and is active in fitness sports, volleyball, golf, swimming and club activities. Behaves well in school and actively participates in fitne…	2	{}	0	{'0': {'Role': 'Donation Volunteers', 'Organization': 'COVID-19', 'Duration': 'Jan 2022 - Dec 2022 · 1 yr', 'Description': "Facing lockdown restrictions, lack of social interaction and access, and heightened economic challenges are all affecting people's mental health and their access to relevant care.A recent survey by Ipsos in seven countries, commissioned by the International Committee of the …	3	{}	0	{}	0	{}	0	{}	0	{}	0	{}	0	{}	0	{'Language 0': 'Chinese', 'Language 1': 'English', 'Language 2': 'Russian'}	3	{}	0	{'0': {'Interest': 'Mary Barra', 'ID': 'mary-barra', 'Category': 'in', 'URL': 'https://www.linkedin.com/in/mary-barra'}, '1': {'Interest': 'Melinda French Gates', 'ID': 'melindagates', 'Category': 'in', 'URL': 'https://www.linkedin.com/in/melindagates'}, '2': {'Interest': 'World Trade Center Miami', 'ID': '1108460', 'Category': 'company', 'URL': 'https://www.linkedin.com/company/1108460'}, '3': {…	6	{'seanhamlet': {'Full Name': 'Sean M. Hamlet, MBA', 'Category': 'in', 'URL': 'https://www.linkedin.com/in/seanhamlet'}, 'jamiefoxedwards': {'Full Name': 'Jamie Edwards', 'Category': 'in', 'URL': 'https://www.linkedin.com/in/jamiefoxedwards'}, 'lerato-nondeyi-115b9388': {'Full Name': 'Lerato Nondeyi', 'Category': 'in', 'URL': 'https://www.linkedin.com/in/lerato-nondeyi-115b9388'}, 'j-r-t-construct…	7	1
{'Full Name': 'Gloria (F) I.', 'Workplace': 'Real estate field/professional team and professional knowledge/professional channel researcher/property market/real estate hegemony/leader', 'Location': 'Los Angeles, California, United States', 'Connections': '197', 'Photo': 'Yes', 'Followers': '197'}	Gloria (F) I.	Real estate field/professional team and professional knowledge/professional channel researcher/property market/real estate hegemony/leader	Los Angeles, California, United States	197	Yes	197	I am cheerful, stable, energetic, and treat people with enthusiasm and sincerity.Serious and responsible work, proactive, able to bear hardships and stand hard work; like to think, communicate with others humbly, to learn from each other's strengths.Have strong organizational ability, practical ability and teamwork spirit, can quickly adapt to various environments and integrate them.During my int…	{'0': {'Workplace': 'real estate land acquisition sale developer', 'Role': '', 'Duration': '', 'Workplace Location': '', 'Description': 'Real estate developers should have the "Construction Land Planning Permit", "Construction Project Planning Permit", "Construction Project Construction Permit", "State-owned Land Use Certificate" and "Commercial Housing Sales (Pre-sale) Permit" when selling comme…	2	{'0': {'Institute': "St. John's University", 'Degree': 'bachelor, Linguistics History and Economics', 'Duration': '2018 - 2019', 'Description': 'Grade: Master'}, '1': {'Institute': 'Moscow State University', 'Degree': 'Master of Science - MS, philosophy, physics', 'Duration': '2012 - 2016', 'Description': 'Grade: Master'}, '2': {'Institute': 'Chengdu University (CDU)', 'Degree': 'bachelor, Lingui…	3	{}	0	{'0': {'Role': 'Gloria Ivanoff; Fundraiser Volunteer', 'Organization': 'International Committee of the Red Cross - ICRC', 'Duration': 'Jun 2016 - Present · 6 yrs 7 mos', 'Description': 'The danger, says UNHCR, is that further cuts in aid will force vulnerable families to make decisions with irreversible consequences, such as taking their children out of school and working or marrying off their da…	3	{'Skill 0': 'The ability to look at the map to find the location, the superb ability to deal with family and work, and the ability to write reports', 'Skill 1': 'Good professional knowledge, market acumen, ability to stay up late, ability to make calculations, ability to talk about mountains, rich information channels', 'Skill 2': 'Emotional intelligence, communication, teamwork and respect, adap…	3	{}	0	{'0': {'Title': 'Mandarin Oriental Hotel Singapore', 'Date': 'Jan 2018 - Present', 'Description': ''}, '1': {'Title': 'Theory', 'Date': 'Jan 2018 - Present', 'Description': ''}, '2': {'Title': 'STRUCTURE PROPERTIES', 'Date': 'May 2017 - Present', 'Description': ''}}	3	{}	0	{}	0	{'0': {'Award': 'Excellent partner', 'Info': 'Issued by anonymity · Jan 2019', 'Description': ''}, '1': {'Award': 'honor certificate', 'Info': 'Issued by anonymity · Jan 2019', 'Description': ''}, '2': {'Award': 'volunteer', 'Info': 'Issued by anonymity · Jan 2019', 'Description': ''}}	3	{}	0	{'Language 0': 'Chinese', 'Language 1': 'English', 'Language 2': 'Russian'}	3	{}	0	{'0': {'Interest': 'Berkshire Hathaway HomeServices', 'ID': '3334860', 'Category': 'company', 'URL': 'https://www.linkedin.com/company/3334860'}, '1': {'Interest': 'Microsoft', 'ID': '1035', 'Category': 'company', 'URL': 'https://www.linkedin.com/company/1035'}, '2': {'Interest': 'Personal Development , Wellness, Mental Health, Self-Help and Self-Improvement network', 'ID': '4236911', 'Category':…	5	{'gloria-i-343344': {'Full Name': 'Gloria I.', 'Category': 'in', 'URL': 'https://www.linkedin.com/in/gloria-i-343344'}, 'andrea-hunt-transformational-life-coaching-eft-services': {'Full Name': 'Andrea Hunt Transformational Life Coaching & EFT Services', 'Category': 'company', 'URL': 'https://www.linkedin.com/company/andrea-hunt-transformational-life-coaching-eft-services'}, 'romania-we-love': {'F…	5	1
{'Full Name': 'millicent Snyder', 'Workplace': '--', 'Location': 'Roberta, Georgia, United States', 'Connections': '2', 'Photo': 'Yes', 'Followers': '2'}	millicent Snyder	--	Roberta, Georgia, United States	2	Yes	2	I am a very affectionate person and I love cuddle, I like to show somebody how I feel not just telling them. I love to be close to somebody whether it is in the bed on the couch or wherever.. I guess my dreams would be is to be happy and have a family my goals in life I want to have a firm for my family one day but that will be a while from now. I guess I want to work on my love life and be happy…	{'0': {'Role': 'Caregiver', 'Workplace': 'Self-employed', 'Duration': '', 'Workplace Location': '', 'Description': ''}}	1	{}	0	{}	0	{}	0	{}	0	{}	0	{}	0	{}	0	{}	0	{}	0	{}	0	{}	0	{}	0	{'0': {'Interest': 'U.S. Department of State', 'ID': '3100', 'Category': 'company', 'URL': 'https://www.linkedin.com/company/3100'}, '1': {'Interest': 'Ms Julia Epiphany', 'ID': '52120607', 'Category': 'company', 'URL': 'https://www.linkedin.com/company/52120607'}}	2	{'robert-miller-867a9a4a': {'Full Name': 'Robert Miller', 'Category': 'in', 'URL': 'https://www.linkedin.com/in/robert-miller-867a9a4a'}, 'tg-knutsen': {'Full Name': 'TG Knutsen', 'Category': 'in', 'URL': 'https://www.linkedin.com/in/tg-knutsen'}, 'stevenelliott-palmettocfo': {'Full Name': 'Steve Elliott', 'Category': 'in', 'URL': 'https://www.linkedin.com/in/stevenelliott-palmettocfo'}, 'louis-v…	6	1
{'Full Name': 'Anlina Su', 'Workplace': 'The CEO of Origins has long cooperated with a number of cosmetic brands in the brand-side cooperation model', 'Location': 'Brooklyn, New York, United States', 'Connections': '136', 'Photo': 'Yes', 'Followers': '135'}	Anlina Su	The CEO of Origins has long cooperated with a number of cosmetic brands in the brand-side cooperation model	Brooklyn, New York, United States	136	Yes	135	Possess leading and unique management experience and ability, as well as keen market insight, comprehensive ability to independently engage in personnel and daily work, strong sense of responsibility, independent work ability, hard-working, and team spirit. Have good planning, organization, coordination, management skills, strong learning ability	{'0': {'Role': 'Chief Executive Officer', 'Workplace': 'Origins · Full-time', 'Duration': 'Mar 2019 - Present · 3 yrs 10 mos', 'Workplace Location': 'New York, United States', 'Description': "According to the strategic objectives proposed by the board of directors or the group company, formulate the company's strategy, propose the company's business planning, business policy and business form, an…	5	{'0': {'Institute': 'Shanghai Jiao Tong University', 'Degree': "Master's degree, corporate finance", 'Duration': 'Sep 2004 - Jun 2007', 'Description': 'Activities and societies: When I was in college, I chose the very popular network department, which was responsible for broadcasting and controlling the process. Self-taught. I also chose dramas to exercise my courage, and I came to participate in…	2	{}	0	{'0': {'Role': 'Public Affairs Manager', 'Organization': 'American Red Cross', 'Duration': 'Mar 2020 - Present · 2 yrs 10 mos', 'Description': 'I participated in the New York COVID-19 rescue operation and organized screening and isolation of people infected with COVID-19'}, '1': {'Role': 'Advisory Board Member', 'Organization': 'Worldreader', 'Duration': 'Jun 2021 - Present · 1 yr 7 mos', 'Descri…	2	{'Skill 0': 'Sales Plan', 'Skill 1': 'Sales Strategy', 'Skill 2': 'Multi-Channel Sales'}	3	{}	0	{}	0	{}	0	{}	0	{}	0	{}	0	{}	0	{}	0	{'0': {'Interest': 'Peking University', 'ID': '20289', 'Category': 'company', 'URL': 'https://www.linkedin.com/company/20289'}, '1': {'Interest': 'Origins', 'ID': '165343', 'Category': 'company', 'URL': 'https://www.linkedin.com/company/165343'}, '2': {'Interest': 'Peking University', 'ID': '20289', 'Category': 'school', 'URL': 'https://www.linkedin.com/school/20289'}, '3': {'Interest': 'Shanghai…	4	{'linna-xu-65903b4': {'Full Name': 'linna Xu', 'Category': 'in', 'URL': 'https://www.linkedin.com/in/linna-xu-65903b4'}, 'bewunderkind': {'Full Name': 'Wunderkind', 'Category': 'company', 'URL': 'https://www.linkedin.com/company/bewunderkind'}, 'pbwc': {'Full Name': 'Professional BusinessWomen of California (PBWC)', 'Category': 'company', 'URL': 'https://www.linkedin.com/company/pbwc'}}	3	1
{'Full Name': 'Shuhua Zhou', 'Workplace': 'The CEO of Origins has long cooperated with a number of cosmetic brands in the brand-side cooperation model', 'Location': 'Brooklyn, New York, United States', 'Connections': '102', 'Photo': 'Yes', 'Followers': '104'}	Shuhua Zhou	The CEO of Origins has long cooperated with a number of cosmetic brands in the brand-side cooperation model	Brooklyn, New York, United States	102	Yes	104	Almost 40-year-old women are still young at heart and full of fighting spirit! The new era of independent women should be financially and spiritually independent, their own life can be obtained by their own efforts, their own emotions and happiness can be adjusted by themselves, and when the family encountered a storm, but also as a pillar to take responsibility, like a sun to give people care an…	{'0': {'Role': 'Chief Executive Officer', 'Workplace': 'Origins · Full-time', 'Duration': 'Mar 2019 - Present · 3 yrs 10 mos', 'Workplace Location': 'New York, United States', 'Description': "According to the strategic objectives proposed by the board of directors or the group company, formulate the company's strategy, propose the company's business planning, business policy and business form, an…	5	{'0': {'Institute': 'Shanghai Jiao Tong University', 'Degree': "Master's degree, corporate finance", 'Duration': 'Sep 2004 - Jun 2007', 'Description': 'When I was in college, I chose the very popular network department, which was responsible for broadcasting and controlling the process. Self-taught. I also chose dramas to exercise my courage, and I came to participate in the show by the way. As a…	2	{}	0	{'0': {'Role': 'Public Affairs Manager', 'Organization': 'American Red Cross', 'Duration': 'Mar 2020 - Present · 2 yrs 10 mos', 'Description': 'I participated in the New York COVID-19 rescue operation and organized screening and isolation of people infected with COVID-19'}, '1': {'Role': 'Advisory Board Member', 'Organization': 'Worldreader', 'Duration': 'Jun 2021 - Present · 1 yr 7 mos', 'Descri…	2	{'Skill 0': 'Sales Plan', 'Skill 1': 'Sales Strategy', 'Skill 2': 'Multi-Channel Sales'}	3	{}	0	{}	0	{}	0	{}	0	{}	0	{}	0	{}	0	{}	0	{'0': {'Interest': 'Peking University', 'ID': '20289', 'Category': 'company', 'URL': 'https://www.linkedin.com/company/20289'}, '1': {'Interest': 'Origins', 'ID': '165343', 'Category': 'company', 'URL': 'https://www.linkedin.com/company/165343'}, '2': {'Interest': 'Peking University', 'ID': '20289', 'Category': 'school', 'URL': 'https://www.linkedin.com/school/20289'}, '3': {'Interest': 'Shanghai…	4	{'peking-university': {'Full Name': 'Peking University', 'Category': 'company', 'URL': 'https://www.linkedin.com/company/peking-university'}}	1	1
{'Full Name': 'Susan Grover', 'Workplace': 'The CEO of Origins has long cooperated with a number of cosmetic brands in the brand-side cooperation model', 'Location': 'Brooklyn, New York, United States', 'Connections': '143', 'Photo': 'Yes', 'Followers': '139'}	Susan Grover	The CEO of Origins has long cooperated with a number of cosmetic brands in the brand-side cooperation model	Brooklyn, New York, United States	143	Yes	139	Possess leading and unique management experience and ability, as well as keen market insight, comprehensive ability to independently engage in personnel and daily work, strong sense of responsibility, independent work ability, hard-working, and team spirit. Have good planning, organization, coordination, management skills, strong learning ability	{'0': {'Role': 'Chief Executive Officer', 'Workplace': 'Origins · Full-time', 'Duration': 'Mar 2019 - Present · 3 yrs 10 mos', 'Workplace Location': 'New York, United States', 'Description': "According to the strategic objectives proposed by the board of directors or the group company, formulate the company's strategy, propose the company's business planning, business policy and business form, an…	5	{'0': {'Institute': 'Shanghai Jiao Tong University', 'Degree': "Master's degree, corporate finance", 'Duration': 'Sep 2004 - Jun 2007', 'Description': 'Activities and societies: When I was in college, I chose the very popular network department, which was responsible for broadcasting and controlling the process. Self-taught. I also chose dramas to exercise my courage, and I came to participate in…	2	{}	0	{'0': {'Role': 'Public Affairs Manager', 'Organization': 'American Red Cross', 'Duration': 'Mar 2020 - Present · 2 yrs 10 mos', 'Description': 'I participated in the New York COVID-19 rescue operation and organized screening and isolation of people infected with COVID-19'}, '1': {'Role': 'Advisory Board Member', 'Organization': 'Worldreader', 'Duration': 'Jun 2021 - Present · 1 yr 7 mos', 'Descri…	2	{'Skill 0': 'Sales Plan', 'Skill 1': 'Sales Strategy', 'Skill 2': 'Multi-Channel Sales'}	3	{}	0	{}	0	{}	0	{}	0	{}	0	{}	0	{}	0	{}	0	{'0': {'Interest': 'Peking University', 'ID': '20289', 'Category': 'company', 'URL': 'https://www.linkedin.com/company/20289'}, '1': {'Interest': 'Origins', 'ID': '165343', 'Category': 'company', 'URL': 'https://www.linkedin.com/company/165343'}, '2': {'Interest': 'Peking University', 'ID': '20289', 'Category': 'school', 'URL': 'https://www.linkedin.com/school/20289'}, '3': {'Interest': 'Shanghai…	4	{'unicef': {'Full Name': 'UNICEF', 'Category': 'company', 'URL': 'https://www.linkedin.com/company/unicef'}, 'menghan-li-7352ab2b': {'Full Name': 'Menghan Li', 'Category': 'in', 'URL': 'https://www.linkedin.com/in/menghan-li-7352ab2b'}, 'joinchief': {'Full Name': 'Chief', 'Category': 'company', 'URL': 'https://www.linkedin.com/company/joinchief'}, 'aaronwitt': {'Full Name': 'Aaron Witt', 'Categor…	9	1
{'Full Name': 'Anna lin', 'Workplace': 'Allie Professional Cosmetics', 'Location': 'Peoria, Arizona, United States', 'Connections': '224', 'Photo': 'Yes', 'Followers': '224'}	Anna lin	Allie Professional Cosmetics	Peoria, Arizona, United States	224	Yes	224		{'0': {'Role': 'Chief Executive Officer', 'Workplace': 'Allie Professional Cosmetics · Self-employed', 'Duration': 'Sep 2022 - Present · 4 mos', 'Workplace Location': 'Boston, Massachusetts, United States', 'Description': 'Aili Professional Cosmetics Sales'}, '1': {'Role': 'Deputy general manager of the project', 'Workplace': 'IBM · Full-time', 'Duration': 'May 2014 - Sep 2022 · 8 yrs 5 mos', 'Wo…	7	{'0': {'Institute': 'Boston University', 'Degree': "Master's degree, Computer Programming, Specific Applications", 'Duration': '', 'Description': ''}, '1': {'Institute': 'Sun Yat-sen University', 'Degree': 'undergraduate course, Computer Science', 'Duration': '', 'Description': ''}}	2	{}	0	{}	0	{}	0	{}	0	{}	0	{}	0	{}	0	{}	0	{}	0	{}	0	{}	0	{'0': {'Interest': 'Jaqueline Goes de Jesus', 'ID': 'jaqueline-goes-de-jesus-a3018978', 'Category': 'in', 'URL': 'https://www.linkedin.com/in/jaqueline-goes-de-jesus-a3018978'}, '1': {'Interest': 'Doctor', 'ID': '12033921', 'Category': 'company', 'URL': 'https://www.linkedin.com/company/12033921'}, '2': {'Interest': 'The Doctor is In', 'ID': '10553209', 'Category': 'company', 'URL': 'https://www.…	5	{'klaviyo': {'Full Name': 'Klaviyo', 'Category': 'company', 'URL': 'https://www.linkedin.com/company/klaviyo'}, 'alexanderdydyk': {'Full Name': 'Alexander Dydyk, DO, MA', 'Category': 'in', 'URL': 'https://www.linkedin.com/in/alexanderdydyk'}, 'jaytiegs': {'Full Name': 'Jay Tiegs, MBA, CHPC', 'Category': 'in', 'URL': 'https://www.linkedin.com/in/jaytiegs'}, 'university-of-oklahoma-master-of-legal-…	4	1
{'Full Name': 'Yi Zhang', 'Workplace': 'Cosmetics', 'Location': 'New York, New York, United States', 'Connections': '500+', 'Photo': 'Yes', 'Followers': '580'}	Yi Zhang	Cosmetics	New York, New York, United States	500	Yes	580	I hope to meet more people on LinkedIn, expand my network, and learn from each other. It would be great if we could collaborate with each other in the same field. Currently in semi-retirement, I am mainly expanding more networks and human resources, with a professional team to do plan analysis and create more entrepreneurial opportunities for the new generation of young people	{'0': {'Workplace': 'Origins', 'Role': 'Chief Marketing Officer', 'Duration': 'Nov 2021 - Present · 1 yr 2 mos', 'Workplace Location': 'New York,', 'Description': "Lead and implement data management strategies and standards to institutionalize data quality management. Measuring and managing data risk to influence the enterprise's risk assessment appetite at the executive level;enabling better dec…	6	{'0': {'Institute': 'Shanghai Jiao Tong University', 'Degree': "Master's degree, Business Administration and Management, General", 'Duration': 'Nov 2011 - Nov 2013', 'Description': 'Grade: A+'}, '1': {'Institute': 'Peking University', 'Degree': "Bachelor's degree, International Business, Trade, and Tax Law", 'Duration': 'Nov 2004 - Nov 2008', 'Description': 'Grade: A+'}}	2	{}	0	{}	0	{'Skill 0': 'Product Effectiveness', 'Skill 1': 'Absorbance', 'Skill 2': 'Ductility'}	3	{}	0	{}	0	{}	0	{}	0	{}	0	{}	0	{}	0	{}	0	{'0': {'Interest': 'GlobalLogic', 'ID': '164008', 'Category': 'company', 'URL': 'https://www.linkedin.com/company/164008'}, '1': {'Interest': 'Peking University', 'ID': '20289', 'Category': 'company', 'URL': 'https://www.linkedin.com/company/20289'}, '2': {'Interest': 'Peking University', 'ID': '20289', 'Category': 'school', 'URL': 'https://www.linkedin.com/school/20289'}, '3': {'Interest': 'Shan…	4	{'rail-cargo-group': {'Full Name': 'Rail Cargo Group', 'Category': 'company', 'URL': 'https://www.linkedin.com/company/rail-cargo-group'}, 'zach-erez-052552226': {'Full Name': 'Zach Erez', 'Category': 'in', 'URL': 'https://www.linkedin.com/in/zach-erez-052552226'}}	2	1
{'Full Name': 'Ida li', 'Workplace': 'The CEO of E&YOU has been working with some apparel brands for a long time, using a brand-side partnership model.', 'Location': 'Los Angeles, California, United States', 'Connections': '155', 'Photo': 'Yes', 'Followers': '156'}	Ida li	The CEO of E&YOU has been working with some apparel brands for a long time, using a brand-side partnership model.	Los Angeles, California, United States	155	Yes	156	Almost 40-year-old women are still young at heart and full of fighting spirit! The new era of independent women should be financially and spiritually independent, their own life can be obtained by their own efforts, their own emotions and happiness can be adjusted by themselves, and when the family encountered a storm, but also as a pillar to take responsibility, like a sun to give people care an…	{'0': {'Role': 'Chief executive officer', 'Workplace': 'Origins · Full-time', 'Duration': 'Mar 2019 - Present · 3 yrs 10 mos', 'Workplace Location': 'Los Angeles', 'Description': "According to the strategic objectives proposed by the board of directors or the group company, formulate the company's strategy, propose the company's business planning, business policy and business form, and organize t…	5	{'0': {'Institute': 'Shanghai Jiao Tong University', 'Degree': "Master's degree , corporate finance", 'Duration': 'Jul 2004 - Apr 2007', 'Description': 'Grade: 3.8'}, '1': {'Institute': 'Peking University HSBC Business School', 'Degree': "Bachelor's degree , Enterprise management", 'Duration': 'Jul 2000 - Apr 2004', 'Description': 'Grade: 3.85'}}	2	{}	0	{'0': {'Role': 'Public Affairs Manager', 'Organization': 'American Red Cross', 'Duration': 'Mar 2020 - Present · 2 yrs 10 mos', 'Description': 'I participated in the New York COVID-19 rescue operation and organized screening and isolation of people infected with COVID-19'}, '1': {'Role': 'Chair,Board of Directors', 'Organization': "America's VetDogs", 'Duration': 'May 2019 - Present · 3 yrs 8 mos…	2	{}	0	{}	0	{}	0	{}	0	{}	0	{}	0	{}	0	{}	0	{}	0	{'0': {'Interest': 'Origins', 'ID': '165343', 'Category': 'company', 'URL': 'https://www.linkedin.com/company/165343'}, '1': {'Interest': 'Peking University HSBC Business School', 'ID': '15128889', 'Category': 'company', 'URL': 'https://www.linkedin.com/company/15128889'}, '2': {'Interest': 'Shanghai Jiao Tong University', 'ID': '27413', 'Category': 'school', 'URL': 'https://www.linkedin.com/scho…	4	{'be-happy-amazing-stories': {'Full Name': 'Be Happy - Follow us for amazing stories ☀️', 'Category': 'company', 'URL': 'https://www.linkedin.com/company/be-happy-amazing-stories'}, 'nick-aylieff-b06bb534': {'Full Name': 'Nick Aylieff', 'Category': 'in', 'URL': 'https://www.linkedin.com/in/nick-aylieff-b06bb534'}, 'joergstorm': {'Full Name': 'Dr. Joerg Storm', 'Category': 'in', 'URL': 'https://ww…	7	1
{'Full Name': 'Donna li', 'Workplace': 'The CEO of E&YOU has been working with some apparel brands for a long time, using a brand-side partnership model.', 'Location': 'Los Angeles, California, United States', 'Connections': '359', 'Photo': 'Yes', 'Followers': '361'}	Donna li	The CEO of E&YOU has been working with some apparel brands for a long time, using a brand-side partnership model.	Los Angeles, California, United States	359	Yes	361	Almost 40-year-old women are still young at heart and full of fighting spirit! The new era of independent women should be financially and spiritually independent, their own life can be obtained by their own efforts, their own emotions and happiness can be adjusted by themselves, and when the family encountered a storm, but also as a pillar to take responsibility, like a sun to give people care an…	{'0': {'Role': 'Chief executive officer', 'Workplace': 'Origins · Full-time', 'Duration': 'Mar 2019 - Present · 3 yrs 10 mos', 'Workplace Location': '洛杉矶', 'Description': "According to the strategic objectives proposed by the board of directors or the group company, formulate the company's strategy, propose the company's business planning, business policy and business form, and organize the imple…	5	{'0': {'Institute': '上海交通大学', 'Degree': "Master's degree , corporate finance", 'Duration': 'Jul 2004 - Apr 2007', 'Description': 'Grade: 3.8'}, '1': {'Institute': 'Peking university', 'Degree': "Bachelor's degree , Enterprise management", 'Duration': 'Jul 2000 - Apr 2004', 'Description': 'Grade: 3.8'}}	2	{}	0	{'0': {'Role': 'Public Affairs Manager', 'Organization': 'American Red Cross', 'Duration': 'Mar 2020 - Present · 2 yrs 10 mos', 'Description': 'I participated in the New York COVID-19 rescue operation and organized screening and isolation of people infected with COVID-19'}, '1': {'Role': 'Chair,Board of Directors', 'Organization': "America's VetDogs", 'Duration': 'May 2019 - Present · 3 yrs 8 mos…	2	{}	0	{}	0	{}	0	{}	0	{}	0	{}	0	{}	0	{}	0	{}	0	{'0': {'Interest': 'Lou Adler', 'ID': 'louadler', 'Category': 'in', 'URL': 'https://www.linkedin.com/in/louadler'}}	1	{'cmfglobalgroup': {'Full Name': 'Abel Flores', 'Category': 'in', 'URL': 'https://www.linkedin.com/in/cmfglobalgroup'}, 'david-layman-60490877': {'Full Name': 'David Layman', 'Category': 'in', 'URL': 'https://www.linkedin.com/in/david-layman-60490877'}, 'olawale-kolawole-751a3514': {'Full Name': 'Olawale Kolawole', 'Category': 'in', 'URL': 'https://www.linkedin.com/in/olawale-kolawole-751a3514'},…	8	1
[truncated: 3,387 more rows]
